# Supplementary material for: Genome-wide identification of CONSTANS-LIKE genes and functional analysis of FaCOL57 and FaCOL59 in regulating anthocyanin and sugar synthesis in cultivated strawberry
Source: BMC Genomics. 2026 Mar 26;27:436. doi: 10.1186/s12864-026-12778-9 (PMC13141299; doi:10.1186/s12864-026-12778-9)
Supplement: Supplementary file 1 — Supplementary Material 1. [file 12864_2026_12778_MOESM1_ESM.zip]

Archive with 15 entries (14 files):
- Supplementary material-2026/
- Supplementary material-2026/.DS_Store
- __MACOSX/Supplementary material-2026/._.DS_Store
- Supplementary material-2026/Supplementary Data Set 1.xlsx
- __MACOSX/Supplementary material-2026/._Supplementary Data Set 1.xlsx
- Supplementary material-2026/Supplementary Data Set 4.xlsx
- __MACOSX/Supplementary material-2026/._Supplementary Data Set 4.xlsx
- Supplementary material-2026/Supplementary Data Set 2.xlsx
- __MACOSX/Supplementary material-2026/._Supplementary Data Set 2.xlsx
- Supplementary material-2026/Supplementary Figure S1.pdf
- __MACOSX/Supplementary material-2026/._Supplementary Figure S1.pdf
- Supplementary material-2026/Supplementary Data Set 3.xlsx
- __MACOSX/Supplementary material-2026/._Supplementary Data Set 3.xlsx
- Supplementary material-2026/Supplementary Figure S2.jpg
- __MACOSX/Supplementary material-2026/._Supplementary Figure S2.jpg
