# Supplementary material for: Genome-wide identification of CONSTANS-LIKE genes and functional analysis of FaCOL57 and FaCOL59 in regulating anthocyanin and sugar synthesis in cultivated strawberry
Source: BMC Genomics. 2026 Mar 26;27:436. doi: 10.1186/s12864-026-12778-9 (PMC13141299; doi:10.1186/s12864-026-12778-9)
Supplement: Supplementary file 1 — Supplementary Material 1. [file 12864_2026_12778_MOESM1_ESM.zip › Supplementary material-2026/Supplementary Data Set 1.xlsx]

## Sheet: Sheet1
Gene Names	Species	Gene ID
AtCOL1	Arabidopsis thaliana	AT5G15850
AtCOL2	Arabidopsis thaliana	AT3G02380
AtCOL3	Arabidopsis thaliana	AT2G24790
AtCOL4	Arabidopsis thaliana	AT5G24930
AtCOL5	Arabidopsis thaliana	AT5G57660
AtCOL7	Arabidopsis thaliana	AT1G73870
AtCOL8	Arabidopsis thaliana	AT1G49130
AtCOL9	Arabidopsis thaliana	AT3G07650
AtCOL10	Arabidopsis thaliana	AT5G24470
AtCOL12	Arabidopsis thaliana	AT3G21880
AtCOL15	Arabidopsis thaliana	AT1G28050
AtCOL16	Arabidopsis thaliana	AT1G25440
AtCO	Arabidopsis thaliana	AT5G15840
FaCOL1	Fragaria × ananassa	Fxa1Ag01414
FaCOL2	Fragaria × ananassa	Fxa1Bg01247
FaCOL3	Fragaria × ananassa	Fxa1Cg01261
FaCOL4	Fragaria × ananassa	Fxa1Dg01264
FaCOL5	Fragaria × ananassa	Fxa2Ag02736
FaCOL6	Fragaria × ananassa	Fxa2Ag04307
FaCOL7	Fragaria × ananassa	Fxa2Ag04587
FaCOL8	Fragaria × ananassa	Fxa2Bg02511
FaCOL9	Fragaria × ananassa	Fxa2Bg03729
FaCOL10	Fragaria × ananassa	Fxa2Bg04132
FaCOL11	Fragaria × ananassa	Fxa2Cg00003
FaCOL12	Fragaria × ananassa	Fxa2Cg03547
FaCOL13	Fragaria × ananassa	Fxa2Dg02223
FaCOL14	Fragaria × ananassa	Fxa3Ag03838
FaCOL15	Fragaria × ananassa	Fxa3Bg01692
FaCOL16	Fragaria × ananassa	Fxa3Bg03649
FaCOL17	Fragaria × ananassa	Fxa3Cg03651
FaCOL18	Fragaria × ananassa	Fxa3Dg03326
FaCOL19	Fragaria × ananassa	Fxa4Ag00678
FaCOL20	Fragaria × ananassa	Fxa4Ag00839
FaCOL21	Fragaria × ananassa	Fxa4Ag01011
FaCOL22	Fragaria × ananassa	Fxa4Ag02183
FaCOL23	Fragaria × ananassa	Fxa4Ag02617
FaCOL24	Fragaria × ananassa	Fxa4Ag02697
FaCOL25	Fragaria × ananassa	Fxa4Bg00673
FaCOL26	Fragaria × ananassa	Fxa4Bg00890
FaCOL27	Fragaria × ananassa	Fxa4Bg01131
FaCOL28	Fragaria × ananassa	Fxa4Bg02286
FaCOL29	Fragaria × ananassa	Fxa4Bg02607
FaCOL30	Fragaria × ananassa	Fxa4Bg02690
FaCOL31	Fragaria × ananassa	Fxa4Cg00903
FaCOL32	Fragaria × ananassa	Fxa4Cg00982
FaCOL33	Fragaria × ananassa	Fxa4Cg01043
FaCOL34	Fragaria × ananassa	Fxa4Cg02134
FaCOL35	Fragaria × ananassa	Fxa4Cg02464
FaCOL36	Fragaria × ananassa	Fxa4Cg02595
FaCOL37	Fragaria × ananassa	Fxa4Dg00565
FaCOL38	Fragaria × ananassa	Fxa4Dg00723
FaCOL39	Fragaria × ananassa	Fxa4Dg00958
FaCOL40	Fragaria × ananassa	Fxa4Dg01891
FaCOL41	Fragaria × ananassa	Fxa4Dg02221
FaCOL42	Fragaria × ananassa	Fxa4Dg02293
FaCOL43	Fragaria × ananassa	Fxa5Ag01301
FaCOL44	Fragaria × ananassa	Fxa5Bg01240
FaCOL45	Fragaria × ananassa	Fxa5Cg01070
FaCOL46	Fragaria × ananassa	Fxa5Dg01079
FaCOL47	Fragaria × ananassa	Fxa6Ag04056
FaCOL48	Fragaria × ananassa	Fxa6Ag04344
FaCOL49	Fragaria × ananassa	Fxa6Ag04574
FaCOL50	Fragaria × ananassa	Fxa6Ag05234
FaCOL51	Fragaria × ananassa	Fxa6Bg03792
FaCOL52	Fragaria × ananassa	Fxa6Bg04048
FaCOL53	Fragaria × ananassa	Fxa6Bg04254
FaCOL54	Fragaria × ananassa	Fxa6Bg04880
FaCOL55	Fragaria × ananassa	Fxa6Cg03364
FaCOL56	Fragaria × ananassa	Fxa6Cg03589
FaCOL57	Fragaria × ananassa	Fxa6Cg03796
FaCOL58	Fragaria × ananassa	Fxa6Cg04371
FaCOL59	Fragaria × ananassa	Fxa6Dg03590
FaCOL60	Fragaria × ananassa	Fxa6Dg03839
FaCOL61	Fragaria × ananassa	Fxa6Dg03840
FaCOL62	Fragaria × ananassa	Fxa6Dg04055
FaCOL63	Fragaria × ananassa	Fxa6Dg04612
