# Supplementary material for: Genome-wide identification of CONSTANS-LIKE genes and functional analysis of FaCOL57 and FaCOL59 in regulating anthocyanin and sugar synthesis in cultivated strawberry
Source: BMC Genomics. 2026 Mar 26;27:436. doi: 10.1186/s12864-026-12778-9 (PMC13141299; doi:10.1186/s12864-026-12778-9)
Supplement: Supplementary file 1 — Supplementary Material 1. [file 12864_2026_12778_MOESM1_ESM.zip › Supplementary material-2026/Supplementary Data Set 4.xlsx]

## Sheet: Sheet1
FaCOL57-F	ATGTTGAAAGAGGAGAGCAA
FaCOL57-R	CTAGTACGAAGGAACAATGCC
FaCOL59-F	ATGGGTTACATATGCGACTT
FaCOL59-R	TCAGTAGCTTCTGGTTCTGTT
FaCOL57-qRT-PCR-F	ATCCACTCCGCCAACCCTCT
FaCOL57-qRT-PCR-R	TCCTCATCGCCTTCCTGGCT
FaCOL59-qRT-PCR-F	GCGCCTGCACTTAACTTGGC
FaCOL59-qRT-PCR-R	GGGCCTTTGGTTCCGTGACA
FaActin-Fxa7Ag02220-F	TGGGTTTGCTGGAGATGAT
FaActin-Fxa7Ag02220-R	CAGTTAGGAGAACTGGGTGC
