# Supplementary material for: Genome-wide identification of CONSTANS-LIKE genes and functional analysis of FaCOL57 and FaCOL59 in regulating anthocyanin and sugar synthesis in cultivated strawberry
Source: BMC Genomics. 2026 Mar 26;27:436. doi: 10.1186/s12864-026-12778-9 (PMC13141299; doi:10.1186/s12864-026-12778-9)
Supplement: Supplementary file 1 — Supplementary Material 1. [file 12864_2026_12778_MOESM1_ESM.zip › Supplementary material-2026/Supplementary Data Set 2.xlsx]

## Sheet: Sheet1
Gene Name	Gene ID	ORF length (bp)	Number of Amino Acid	MW(Da)	pI	Predicted Subcellular location
FaCOL1	Fxa1Ag01414	588	195	7.08	21369.2	Nucleus
FaCOL2	Fxa1Bg01247	564	187	6.29	20615.4	Nucleus
FaCOL3	Fxa1Cg01261	564	187	6.37	20616.3	Nucleus
FaCOL4	Fxa1Dg01264	564	187	6.43	20690.4	Nucleus
FaCOL5	Fxa2Ag02736	1194	397	5.57	43999	Nucleus
FaCOL6	Fxa2Ag04307	939	312	6.45	34407.5	Nucleus
FaCOL7	Fxa2Ag04587	939	312	6.33	34506.7	Nucleus
FaCOL8	Fxa2Bg02511	1059	352	5.76	38890.3	Nucleus
FaCOL9	Fxa2Bg03729	921	306	6.4	33812	Nucleus
FaCOL10	Fxa2Bg04132	1011	336	7.03	37456	Nucleus
FaCOL11	Fxa2Cg00003	951	316	6.61	34966.3	Nucleus
FaCOL12	Fxa2Cg03547	1260	419	6	46927.7	Nucleus
FaCOL13	Fxa2Dg02223	1195	391	5.57	43445.4	Nucleus
FaCOL14	Fxa3Ag03838	711	236	4.75	27662.4	Nucleus
FaCOL15	Fxa3Bg01692	846	281	5.19	30257.9	Nucleus
FaCOL16	Fxa3Bg03649	711	236	4.75	27684.4	Nucleus
FaCOL17	Fxa3Cg03651	711	236	4.87	27697.5	Nucleus
FaCOL18	Fxa3Dg03326	711	236	4.78	27732.5	Nucleus
FaCOL19	Fxa4Ag00678	1275	424	8.48	47151.7	Nucleus
FaCOL20	Fxa4Ag00839	1071	356	5.63	39091.2	Nucleus
FaCOL21	Fxa4Ag01011	717	238	4.71	26263.6	Nucleus
FaCOL22	Fxa4Ag02183	2655	884	6.23	96141.4	Nucleus
FaCOL23	Fxa4Ag02617	2136	771	4.92	79958.9	Nucleus
FaCOL24	Fxa4Ag02697	1353	450	5.49	50346.9	Nucleus
FaCOL25	Fxa4Bg00673	1251	416	5.78	46112.7	Nucleus
FaCOL26	Fxa4Bg00890	1062	353	5.91	38625.5	Nucleus
FaCOL27	Fxa4Bg01131	1167	388	5.27	42390.4	Nucleus
FaCOL28	Fxa4Bg02286	2289	762	5.75	82595.5	Nucleus
FaCOL29	Fxa4Bg02607	2247	748	5.06	84470.2	Nucleus
FaCOL30	Fxa4Bg02690	1335	444	5.64	49437.1	Nucleus
FaCOL31	Fxa4Cg00903	1071	356	6	39053.1	Nucleus
FaCOL32	Fxa4Cg00982	1296	431	8.82	47594.3	Nucleus
FaCOL33	Fxa4Cg01043	717	238	4.78	26232.5	Nucleus
FaCOL34	Fxa4Cg02134	2223	740	5.81	80580.3	Nucleus
FaCOL35	Fxa4Cg02464	2241	746	5.05	84124.7	Nucleus
FaCOL36	Fxa4Cg02595	1344	447	5.42	49765.2	Nucleus
FaCOL37	Fxa4Dg00565	1305	434	8.53	48142.8	Nucleus
FaCOL38	Fxa4Dg00723	1071	356	6.32	39034	Nucleus
FaCOL39	Fxa4Dg00958	744	247	4.45	27396.5	Nucleus
FaCOL40	Fxa4Dg01891	2661	886	6.28	95986.4	Nucleus
FaCOL41	Fxa4Dg02221	2298	765	4.91	86210.2	Nucleus
FaCOL42	Fxa4Dg02293	1344	447	5.62	49831.4	Nucleus
FaCOL43	Fxa5Ag01301	1374	457	5.64	51242.5	Nucleus
FaCOL44	Fxa5Bg01240	1383	460	5.66	51609.1	Nucleus
FaCOL45	Fxa5Cg01070	1383	460	5.71	51755.2	Nucleus
FaCOL46	Fxa5Dg01079	1383	460	5.76	51807.2	Nucleus
FaCOL47	Fxa6Ag04056	1254	417	5.45	45258.2	Nucleus
FaCOL48	Fxa6Ag04344	1335	444	5.35	48914.7	Nucleus
FaCOL49	Fxa6Ag04574	1512	503	6.16	55535.2	Nucleus
FaCOL50	Fxa6Ag05234	1080	359	8.5	40453.1	Nucleus
FaCOL51	Fxa6Bg03792	1254	417	5.44	45090.3	Nucleus
FaCOL52	Fxa6Bg04048	1335	444	5.33	48757.6	Nucleus
FaCOL53	Fxa6Bg04254	1149	382	5.44	42049.6	Nucleus
FaCOL54	Fxa6Bg04880	1062	353	9.12	39499.2	Nucleus
FaCOL55	Fxa6Cg03364	1254	417	5.34	45233.4	Nucleus
FaCOL56	Fxa6Cg03589	1335	444	5.61	49054.9	Nucleus
FaCOL57	Fxa6Cg03796	1155	384	5.44	42407.1	Nucleus
FaCOL58	Fxa6Cg04371	1062	353	9.45	39869.7	Nucleus
FaCOL59	Fxa6Dg03590	1245	414	5.44	45045.2	Nucleus
FaCOL60	Fxa6Dg03839	1329	442	5.42	48597.3	Nucleus
FaCOL61	Fxa6Dg03840	339	112	8.58	12650.8	Nucleus
FaCOL62	Fxa6Dg04055	1149	382	5.44	42240.9	Nucleus
FaCOL63	Fxa6Dg04612	1083	360	9.24	40567.4	Nucleus
