# Supplementary material for: Genome-wide identification of CONSTANS-LIKE genes and functional analysis of FaCOL57 and FaCOL59 in regulating anthocyanin and sugar synthesis in cultivated strawberry
Source: BMC Genomics. 2026 Mar 26;27:436. doi: 10.1186/s12864-026-12778-9 (PMC13141299; doi:10.1186/s12864-026-12778-9)
Supplement: Supplementary file 1 — Supplementary Material 1. [file 12864_2026_12778_MOESM1_ESM.zip › Supplementary material-2026/Supplementary Data Set 3.xlsx]

## Sheet: 16℃vs26℃-6 days
#ID	gene_name	nr_symbol	16℃-6 days-1_FPKM	16℃-6 days-2_FPKM	16℃-6 days-3_FPKM	26℃-6 days-1_FPKM	26℃-6 days-2_FPKM	26℃-6 days-3_FPKM	26℃vs16℃-6 days_DESeq2_FDR	26℃vs16℃-6 days_DESeq2_log2FC	26℃vs16℃-6 days_DESeq2_(FDR_0.01_FC_2)_regulated	COG_class	COG_class_annotation	GO_annotation	KEGG_annotation	KEGG_pathway_annotation	KOG_class	KOG_class_annotation	Pfam_annotation	Swiss_Prot_annotation	eggNOG_class	eggNOG_class_annotation	NR_annotation
Fxa1Ag00004	Fxa1Ag00004	LOC105353144	0	0.02081	0	0.370229	0.390719	0.375984	--	--	--	--	--	Molecular Function: protein binding (GO:0005515);;	--	--	--	--	F-box-like	--	S	Function unknown	PREDICTED: uncharacterized protein LOC105353144 [Fragaria vesca subsp. vesca]
Fxa1Ag00005	Fxa1Ag00005	LOC105353144	0.099293	0	0.043589	0.331831	0.050671	0.404408	--	--	--	--	--	--	--	--	--	--	Protein of unknown function (DUF295)	--	S	Function unknown	PREDICTED: uncharacterized protein LOC105353144 [Fragaria vesca subsp. vesca]
Fxa1Ag00008	Fxa1Ag00008	LOC112190457	0	0	0	0	0	0	--	--	--	--	--	--	--	--	--	--	--	--	--	--	uncharacterized protein LOC112190457 [Rosa chinensis]
Fxa1Ag00010	Fxa1Ag00010	--	0	0	0	0	0	0	--	--	--	--	--	--	--	--	--	--	--	--	--	--	--
Fxa1Ag00011	Fxa1Ag00011	--	0	0	0	0	0	0	--	--	--	--	--	--	--	--	--	--	Domain of unknown function (DUF4573)	--	--	--	--
Fxa1Ag00012	Fxa1Ag00012	LOC112185513	0	0	0	0	0	0	--	--	--	--	--	Molecular Function: zinc ion binding (GO:0008270);;	K10683|5.2e-26|cic:CICLE_v10014038mg|K10683 BRCA1-associated RING domain protein 1 | (RefSeq) hypothetical protein	Homologous recombination (ko03440)	[R]	General function prediction only	DYW family of nucleic acid deaminases	Pentatricopeptide repeat-containing protein At1g08070, chloroplastic OS=Arabidopsis thaliana OX=3702 GN=PCMP-H12 PE=2 SV=1	S	Function unknown	pentatricopeptide repeat-containing protein At1g08070, chloroplastic-like [Rosa chinensis]
Fxa1Ag00017	Fxa1Ag00017	LOC101296809	0.022428	0	0.07251	0.086411	0.051219	0.029741	--	--	--	--	--	--	--	--	--	--	--	--	--	--	PREDICTED: uncharacterized protein LOC101296809 [Fragaria vesca subsp. vesca]
Fxa1Ag00019	Fxa1Ag00019	--	0	0	0	0	0	0.088677	--	--	--	--	--	--	--	--	--	--	--	--	--	--	--
Fxa1Ag00022	Fxa1Ag00022	LOC101296519	0	0	0	0	0	0	--	--	--	[G]	Carbohydrate transport and metabolism	Molecular Function: polygalacturonase activity (GO:0004650);; Cellular Component: extracellular region (GO:0005576);; Biological Process: carbohydrate metabolic process (GO:0005975);; Biological Process: cell wall organization (GO:0071555);;	K01184|4.0e-149|fve:101296519|K01184 polygalacturonase [EC:3.2.1.15] | (RefSeq) polygalacturonase-like	Pentose and glucuronate interconversions (ko00040)	--	--	Glycosyl hydrolases family 28	Polygalacturonase OS=Prunus persica OX=3760 PE=2 SV=1	G	Carbohydrate transport and metabolism	PREDICTED: polygalacturonase-like [Fragaria vesca subsp. vesca]
Fxa1Ag00023	Fxa1Ag00023	LOC101296237	0	0	0	0	0	0	--	--	--	[G]	Carbohydrate transport and metabolism	Molecular Function: polygalacturonase activity (GO:0004650);; Cellular Component: extracellular region (GO:0005576);; Biological Process: carbohydrate metabolic process (GO:0005975);; Biological Process: cell wall organization (GO:0071555);;	K01184|3.1e-151|fve:101296237|K01184 polygalacturonase [EC:3.2.1.15] | (RefSeq) polygalacturonase	Pentose and glucuronate interconversions (ko00040)	--	--	Glycosyl hydrolases family 28	Polygalacturonase OS=Prunus persica OX=3760 PE=2 SV=1	G	Carbohydrate transport and metabolism	PREDICTED: polygalacturonase [Fragaria vesca subsp. vesca]
Fxa1Ag00024	Fxa1Ag00024	LOC101293585	0.918122	0.652103	1.00446	0.449278	0.480558	0.755397	--	--	--	[FR]	Nucleotide transport and metabolism;; General function prediction only	Molecular Function: 5'-deoxynucleotidase activity (GO:0002953);;	K07023|1.3e-48|fve:101293585|K07023 putative hydrolases of HD superfamily | (RefSeq) HD domain-containing protein C4G3.17	--	[R]	General function prediction only	HD domain	--	S	Function unknown	PREDICTED: HD domain-containing protein C4G3.17 [Fragaria vesca subsp. vesca]
Fxa1Ag00025	Fxa1Ag00025	LOC101302685	0	0	0	0.115408	0	0.193904	--	--	--	--	--	Molecular Function: polygalacturonase activity (GO:0004650);; Cellular Component: extracellular region (GO:0005576);; Biological Process: carbohydrate metabolic process (GO:0005975);; Biological Process: cell wall organization (GO:0071555);;	K01184|1.2e-167|fve:101302685|K01184 polygalacturonase [EC:3.2.1.15] | (RefSeq) polygalacturonase	Pentose and glucuronate interconversions (ko00040)	--	--	Glycosyl hydrolases family 28	Polygalacturonase OS=Prunus persica OX=3760 PE=2 SV=1	G	Carbohydrate transport and metabolism	PREDICTED: polygalacturonase [Fragaria vesca subsp. vesca]
Fxa1Ag00026	Fxa1Ag00026	LOC101295949	0.177906	0.253176	0.077813	0.050496	0.190249	0	--	--	--	--	--	--	--	--	--	--	F-box associated	F-box protein CPR1 OS=Arabidopsis thaliana OX=3702 GN=CPR1 PE=1 SV=2	S	Function unknown	PREDICTED: F-box/kelch-repeat protein At3g23880-like [Fragaria vesca subsp. vesca]
Fxa1Ag00028	Fxa1Ag00028	LOC101302097	0	0	0	0	0	0	--	--	--	[QR]	Secondary metabolites biosynthesis, transport and catabolism;; General function prediction only	Molecular Function: oxidoreductase activity (GO:0016491);;	K19825|7.1e-101|vvi:100256090|K19825 2-alkenal reductase (NADP+) [EC:1.3.1.102] | (RefSeq) NADP-dependent alkenal double bond reductase P2-like	--	[R]	General function prediction only	N-terminal domain of oxidoreductase	NADPH-dependent oxidoreductase 2-alkenal reductase OS=Arabidopsis thaliana OX=3702 GN=AER PE=1 SV=1	S	Function unknown	PREDICTED: 2-alkenal reductase (NADP(+)-dependent)-like [Fragaria vesca subsp. vesca]
Fxa1Ag00032	Fxa1Ag00032	LOC101300754	0	0	0	0.083426	0	0	--	--	--	[QR]	Secondary metabolites biosynthesis, transport and catabolism;; General function prediction only	Molecular Function: oxidoreductase activity (GO:0016491);;	K19825|2.4e-158|nau:109226814|K19825 2-alkenal reductase (NADP+) [EC:1.3.1.102] | (RefSeq) 2-alkenal reductase (NADP(+)-dependent)	--	[R]	General function prediction only	N-terminal domain of oxidoreductase	2-alkenal reductase (NADP(+)-dependent) OS=Nicotiana tabacum OX=4097 GN=DBR PE=1 SV=1	S	Function unknown	PREDICTED: 2-alkenal reductase (NADP(+)-dependent)-like isoform X3 [Fragaria vesca subsp. vesca]
Fxa1Ag00033	Fxa1Ag00033	LOC101300754	0.311813	0.123906	0.102774	0.103441	0	0.355675	--	--	--	[QR]	Secondary metabolites biosynthesis, transport and catabolism;; General function prediction only	Molecular Function: oxidoreductase activity (GO:0016491);;	K19825|1.8e-153|nau:109226814|K19825 2-alkenal reductase (NADP+) [EC:1.3.1.102] | (RefSeq) 2-alkenal reductase (NADP(+)-dependent)	--	[R]	General function prediction only	N-terminal domain of oxidoreductase	2-alkenal reductase (NADP(+)-dependent) OS=Nicotiana tabacum OX=4097 GN=DBR PE=1 SV=1	S	Function unknown	PREDICTED: 2-alkenal reductase (NADP(+)-dependent)-like isoform X1 [Fragaria vesca subsp. vesca]
Fxa1Ag00035	Fxa1Ag00035	--	0.19444	0	0	0	0.034366	0.044687	--	--	--	--	--	--	--	--	--	--	--	--	--	--	--
Fxa1Ag00039	Fxa1Ag00039	LOC101299116	0.037579	0	0.093349	0	0	0	--	--	--	[G]	Carbohydrate transport and metabolism	Molecular Function: UDP-glycosyltransferase activity (GO:0008194);;	K13691|1.3e-128|hbr:110643105|K13691 pathogen-inducible salicylic acid glucosyltransferase [EC:2.4.1.-] | (RefSeq) UDP-glycosyltransferase 74E1-like	--	[GC]	Carbohydrate transport and metabolism;; Energy production and conversion	UDP-glucoronosyl and UDP-glucosyl transferase	UDP-glycosyltransferase 74E1 OS=Arabidopsis thaliana OX=3702 GN=UGT74E1 PE=3 SV=1	--	--	PREDICTED: UDP-glycosyltransferase 74E1-like [Fragaria vesca subsp. vesca]
Fxa1Ag00040	Fxa1Ag00040	LOC101310919	0	0	0	0	0	0	--	--	--	--	--	--	K04563|1.1e-06|soe:110785290|K04563 cyclin-dependent kinase [EC:2.7.11.22] | (RefSeq) cyclin-dependent kinase G-2-like	--	--	--	Protein of unknown function (DUF760)	--	S	Function unknown	PREDICTED: uncharacterized protein LOC101310919 [Fragaria vesca subsp. vesca]
Fxa1Ag00041	Fxa1Ag00041	--	0	0	0	0	0	0	--	--	--	--	--	--	--	--	--	--	--	--	--	--	hypothetical protein G4B88_015581 [Cannabis sativa]
Fxa1Ag00042	Fxa1Ag00042	LOC101298821	0	0	0	0	0	0	--	--	--	[G]	Carbohydrate transport and metabolism	Molecular Function: UDP-glycosyltransferase activity (GO:0008194);;	K13691|5.0e-61|mesc:110630233|K13691 pathogen-inducible salicylic acid glucosyltransferase [EC:2.4.1.-] | (RefSeq) UDP-glycosyltransferase 74E2-like	--	[GC]	Carbohydrate transport and metabolism;; Energy production and conversion	UDP-glucoronosyl and UDP-glucosyl transferase	UDP-glucosyltransferase 74AE2 OS=Panax ginseng OX=4054 GN=UGT74AE2 PE=1 SV=1	--	--	PREDICTED: UDP-glycosyltransferase 74E1-like [Fragaria vesca subsp. vesca]
Fxa1Ag00043	Fxa1Ag00043	LOC101298821	0.006915	0.006916	0.00654	0	0.003355	0	--	--	--	--	--	Molecular Function: UDP-glycosyltransferase activity (GO:0008194);;	K13691|9.6e-25|nnu:104586815|K13691 pathogen-inducible salicylic acid glucosyltransferase [EC:2.4.1.-] | (RefSeq) UDP-glycosyltransferase 74F2-like	--	[GC]	Carbohydrate transport and metabolism;; Energy production and conversion	--	UDP-glycosyltransferase 74E2 OS=Arabidopsis thaliana OX=3702 GN=UGT74E2 PE=1 SV=1	--	--	PREDICTED: UDP-glycosyltransferase 74E1-like [Fragaria vesca subsp. vesca]
Fxa1Ag00045	Fxa1Ag00045	LOC112190026	0.763235	0.05924	0.268194	0.494639	0	0.156175	--	--	--	[G]	Carbohydrate transport and metabolism	Molecular Function: UDP-glycosyltransferase activity (GO:0008194);;	K13691|6.4e-199|mdm:103426549|K13691 pathogen-inducible salicylic acid glucosyltransferase [EC:2.4.1.-] | (RefSeq) UDP-glycosyltransferase 74F2-like	--	[GC]	Carbohydrate transport and metabolism;; Energy production and conversion	UDP-glucoronosyl and UDP-glucosyl transferase	UDP-glycosyltransferase 74F2 OS=Arabidopsis thaliana OX=3702 GN=UGT74F2 PE=1 SV=1	--	--	UDP-glycosyltransferase 74F2-like [Rosa chinensis]
Fxa1Ag00052	Fxa1Ag00052	--	0.110836	0	0	0.046638	0	0	--	--	--	--	--	--	--	--	--	--	--	--	--	--	--
Fxa1Ag00054	Fxa1Ag00054	LOC101296797	0.393424	0.168631	0.497906	0.336627	0.083149	0.245626	--	--	--	--	--	--	--	--	--	--	--	--	--	--	PREDICTED: uncharacterized protein LOC101296797 [Fragaria vesca subsp. vesca]
Fxa1Ag00060	Fxa1Ag00060	--	0.167705	0.282342	0.374582	0.769686	0.680351	0.43619	--	--	--	--	--	--	--	--	--	--	F-box domain	--	--	--	--
Fxa1Ag00063	Fxa1Ag00063	LOC101300564	0	0	0	0.020265	0	0	--	--	--	--	--	--	--	--	--	--	--	--	--	--	PREDICTED: uncharacterized protein LOC101300564 [Fragaria vesca subsp. vesca]
Fxa1Ag00064	Fxa1Ag00064	LOC101293632	0	0	0	0	0	0	--	--	--	--	--	Molecular Function: protein serine/threonine kinase activity (GO:0004674);; Molecular Function: ATP binding (GO:0005524);; Cellular Component: integral component of membrane (GO:0016021);;	K13420|1.5e-10|han:110937322|K13420 LRR receptor-like serine/threonine-protein kinase FLS2 [EC:2.7.11.1] | (RefSeq) LRR receptor-like serine/threonine-protein kinase FLS2	MAPK signaling pathway - plant (ko04016);; Plant-pathogen interaction (ko04626)	--	--	Leucine rich repeat	--	T	Signal transduction mechanisms	PREDICTED: putative leucine-rich repeat receptor-like serine/threonine-protein kinase At2g24130 [Fragaria vesca subsp. vesca]
Fxa1Ag00065	Fxa1Ag00065	LOC101293344	0.232335	0.03834	0.376713	0	0	0.07718	--	--	--	--	--	--	K06268|3.5e-19|bdi:100831266|K06268 serine/threonine-protein phosphatase 2B regulatory subunit | (RefSeq) myosin-binding protein 3	--	--	--	Zein-binding	Protein FLOURY 1-like OS=Arabidopsis thaliana OX=3702 GN=At1g18265 PE=2 SV=1	S	Function unknown	PREDICTED: uncharacterized protein LOC101293344 [Fragaria vesca subsp. vesca]
Fxa1Ag00072	Fxa1Ag00072	LOC101293708	0.158036	0.084651	0.348753	0	0	0	--	--	--	--	--	Cellular Component: plasma membrane (GO:0005886);; Cellular Component: integral component of membrane (GO:0016021);; Molecular Function: cellulose synthase (UDP-forming) activity (GO:0016760);; Biological Process: cellulose biosynthetic process (GO:0030244);; Molecular Function: metal ion binding (GO:0046872);; Biological Process: cell wall organization (GO:0071555);;	K10999|5.8e-211|fve:101293708|K10999 cellulose synthase A [EC:2.4.1.12] | (RefSeq) cellulose synthase A catalytic subunit 7 [UDP-forming]	--	--	--	Zinc-binding RING-finger	Cellulose synthase A catalytic subunit 9 [UDP-forming] OS=Oryza sativa subsp. indica OX=39946 GN=CESA9 PE=2 SV=1	G	Carbohydrate transport and metabolism	PREDICTED: cellulose synthase A catalytic subunit 7 [UDP-forming] [Fragaria vesca subsp. vesca]
Fxa1Ag00082	Fxa1Ag00082	LOC101291572	0	0	0	0	0.020506	0	--	--	--	[E]	Amino acid transport and metabolism	Molecular Function: serine-type carboxypeptidase activity (GO:0004185);; Cellular Component: integral component of membrane (GO:0016021);;	K16297|6.1e-277|fve:101291572|K16297 serine carboxypeptidase-like clade II [EC:3.4.16.-] | (RefSeq) serine carboxypeptidase 24	--	[OE]	Posttranslational modification, protein turnover, chaperones;; Amino acid transport and metabolism	Serine carboxypeptidase	Serine carboxypeptidase 24 OS=Arabidopsis thaliana OX=3702 GN=SCPL24 PE=1 SV=1	O	Posttranslational modification, protein turnover, chaperones	PREDICTED: serine carboxypeptidase 24 [Fragaria vesca subsp. vesca]
Fxa1Ag00084	Fxa1Ag00084	LOC101291282	0	0	0	0	0	0	--	--	--	--	--	Molecular Function: electron transfer activity (GO:0009055);; Cellular Component: integral component of membrane (GO:0016021);;	--	--	--	--	Plastocyanin-like domain	Early nodulin-like protein 1 OS=Arabidopsis thaliana OX=3702 GN=At2g25060 PE=2 SV=2	--	--	PREDICTED: early nodulin-like protein 1 [Fragaria vesca subsp. vesca]
Fxa1Ag00085	Fxa1Ag00085	--	0	0	0	0	0	0	--	--	--	--	--	Cellular Component: integral component of membrane (GO:0016021);;	--	--	--	--	--	--	--	--	hypothetical protein PRUPE_7G263500 [Prunus persica]
Fxa1Ag00086	Fxa1Ag00086	LOC101290991	0.0277	0	0.055344	0	0	0	--	--	--	--	--	Molecular Function: protein binding (GO:0005515);;	K05350|5.0e-09|nnu:104604855|K05350 beta-glucosidase [EC:3.2.1.21] | (RefSeq) beta-glucosidase 46	Cyanoamino acid metabolism (ko00460);; Starch and sucrose metabolism (ko00500);; Phenylpropanoid biosynthesis (ko00940)	--	--	F-box domain	F-box/FBD/LRR-repeat protein At5g22660 OS=Arabidopsis thaliana OX=3702 GN=At5g22660 PE=2 SV=1	S	Function unknown	PREDICTED: F-box/FBD/LRR-repeat protein At5g22660-like isoform X1 [Fragaria vesca subsp. vesca]
Fxa1Ag00087	Fxa1Ag00087	LOC101290991	0	0	0	0	0	0	--	--	--	--	--	--	--	--	--	--	FBD	F-box/FBD/LRR-repeat protein At3g52680 OS=Arabidopsis thaliana OX=3702 GN=At3g52680 PE=2 SV=2	S	Function unknown	PREDICTED: F-box/FBD/LRR-repeat protein At5g22660-like isoform X1 [Fragaria vesca subsp. vesca]
Fxa1Ag00088	Fxa1Ag00088	LOC101290991	0.031504	0.16661	0.210133	0.002838	0.085921	0.249958	--	--	--	--	--	Molecular Function: protein binding (GO:0005515);;	--	--	--	--	F-box domain	Putative F-box/LRR-repeat protein At5g41630 OS=Arabidopsis thaliana OX=3702 GN=At5g41630 PE=4 SV=1	S	Function unknown	PREDICTED: F-box/LRR-repeat protein At4g14103-like isoform X3 [Fragaria vesca subsp. vesca]
Fxa1Ag00089	Fxa1Ag00089	--	0	0.269363	0	0	0	0.454963	--	--	--	--	--	--	--	--	--	--	--	--	--	--	--
Fxa1Ag00090	Fxa1Ag00090	LOC101290991	0	0	0.22361	0.150371	0.181444	0.074241	--	--	--	--	--	--	--	--	--	--	FBD	--	--	--	PREDICTED: F-box/FBD/LRR-repeat protein At5g22660-like isoform X1 [Fragaria vesca subsp. vesca]
Fxa1Ag00094	Fxa1Ag00094	--	0	0	0	0	0	0	--	--	--	--	--	--	--	--	--	--	--	--	--	--	--
Fxa1Ag00095	Fxa1Ag00095	--	0	0	0	0	0	0	--	--	--	--	--	--	--	--	--	--	--	--	--	--	--
Fxa1Ag00112	Fxa1Ag00112	LOC101313157	0	0	0	0	0	0.058751	--	--	--	--	--	Molecular Function: SNARE binding (GO:0000149);; Biological Process: mitotic cell cycle (GO:0000278);; Biological Process: mitotic cytokinesis (GO:0000281);; Biological Process: cytokinesis (GO:0000910);; Biological Process: regulation of neurotransmitter levels (GO:0001505);; Biological Process: eye development (GO:0001654);; Molecular Function: ATPase activator activity (GO:0001671);; Biologica…	K15296|1.1e-78|fve:101313157|K15296 alpha-soluble NSF attachment protein | (RefSeq) alpha-soluble NSF attachment protein 2-like	--	--	--	Soluble NSF attachment protein, SNAP	--	S	Function unknown	PREDICTED: alpha-soluble NSF attachment protein 2-like [Fragaria vesca subsp. vesca]
Fxa1Ag00115	Fxa1Ag00115	--	0	0.150038	0	0	0	0	--	--	--	--	--	--	--	--	--	--	--	--	--	--	--
Fxa1Ag00123	Fxa1Ag00123	LOC101312288	0.261628	0.227474	0.472845	0.116055	0.260985	0.359005	--	--	--	--	--	--	--	--	--	--	--	--	V	Defense mechanisms	PREDICTED: uncharacterized protein LOC101312288 isoform X1 [Fragaria vesca subsp. vesca]
Fxa1Ag00126	Fxa1Ag00126	--	0	0	0	0	0	0	--	--	--	--	--	--	--	--	--	--	--	--	--	--	--
Fxa1Ag00127	Fxa1Ag00127	LOC101311131	0	0	0	0	0	0	--	--	--	[S]	Function unknown	Biological Process: lipid metabolic process (GO:0006629);; Molecular Function: glycerophosphodiester phosphodiesterase activity (GO:0008889);;	K01126|4.0e-20|nnu:104599310|K01126 glycerophosphoryl diester phosphodiesterase [EC:3.1.4.46] | (RefSeq) glycerophosphodiester phosphodiesterase GDPD6-like	Glycerophospholipid metabolism (ko00564)	[C]	Energy production and conversion	Glycerophosphoryl diester phosphodiesterase family	Glycerophosphodiester phosphodiesterase GDPDL6 OS=Arabidopsis thaliana OX=3702 GN=GDPDL6 PE=2 SV=1	C	Energy production and conversion	PREDICTED: glycerophosphodiester phosphodiesterase GDPDL7-like [Fragaria vesca subsp. vesca]
Fxa1Ag00130	Fxa1Ag00130	LOC112189639	0	0	0	0	0	0	--	--	--	--	--	--	--	--	--	--	--	--	--	--	putative F-box protein At3g16210 [Rosa chinensis]
Fxa1Ag00133	Fxa1Ag00133	LOC101306455	0.099732	0.290595	0.37122	0.336587	0.182534	0.331487	--	--	--	[T]	Signal transduction mechanisms	Biological Process: phosphorelay signal transduction system (GO:0000160);; Molecular Function: DNA binding (GO:0003677);; Molecular Function: DNA-binding transcription factor activity (GO:0003700);; Cellular Component: nucleus (GO:0005634);;	K14491|4.6e-190|qsu:112019876|K14491 two-component response regulator ARR-B family | (RefSeq) two-component response regulator ARR12-like isoform X1	Plant hormone signal transduction (ko04075)	[K]	Transcription	Response regulator receiver domain	Two-component response regulator ORR22 OS=Oryza sativa subsp. japonica OX=39947 GN=RR22 PE=2 SV=1	K	Transcription	PREDICTED: two-component response regulator ARR12 [Fragaria vesca subsp. vesca]
Fxa1Ag00134	Fxa1Ag00134	--	0	0	0	0.155692	0.909578	0	--	--	--	--	--	--	--	--	--	--	--	--	--	--	--
Fxa1Ag00138	Fxa1Ag00138	LOC112180552	0	0	0	0	0.011854	0	--	--	--	--	--	Molecular Function: cysteine-type peptidase activity (GO:0008234);;	--	--	--	--	Plant transposase (Ptta/En/Spm family)	--	S	Function unknown	putative Ulp1 peptidase [Rosa chinensis]
Fxa1Ag00139	Fxa1Ag00139	LOC112194503	0	0	0	0	0	0	--	--	--	--	--	--	--	--	--	--	Domain of unknown function (DUF4216)	--	S	Function unknown	uncharacterized protein LOC112194503 [Rosa chinensis]
Fxa1Ag00140	Fxa1Ag00140	LOC101304041	0	0	0	0	0	0	--	--	--	[G]	Carbohydrate transport and metabolism	Molecular Function: chitinase activity (GO:0004568);; Biological Process: carbohydrate metabolic process (GO:0005975);; Molecular Function: chitin binding (GO:0008061);;	K01183|1.1e-64|fve:101304041|K01183 chitinase [EC:3.2.1.14] | (RefSeq) acidic mammalian chitinase-like	Amino sugar and nucleotide sugar metabolism (ko00520)	[G]	Carbohydrate transport and metabolism	Glycosyl hydrolases family 18	Class V chitinase CHIT5a OS=Medicago truncatula OX=3880 GN=CHIT5A PE=1 SV=1	G	Carbohydrate transport and metabolism	PREDICTED: acidic mammalian chitinase-like [Fragaria vesca subsp. vesca]
Fxa1Ag00141	Fxa1Ag00141	LOC101304041	0	0	0	0	0	0	--	--	--	[G]	Carbohydrate transport and metabolism	Molecular Function: chitinase activity (GO:0004568);; Biological Process: carbohydrate metabolic process (GO:0005975);; Molecular Function: chitin binding (GO:0008061);;	K01183|8.4e-59|fve:101304041|K01183 chitinase [EC:3.2.1.14] | (RefSeq) acidic mammalian chitinase-like	Amino sugar and nucleotide sugar metabolism (ko00520)	[G]	Carbohydrate transport and metabolism	Glycosyl hydrolases family 18	Nod factor hydrolase protein 1 OS=Medicago truncatula OX=3880 GN=NFH1 PE=1 SV=2	G	Carbohydrate transport and metabolism	PREDICTED: acidic mammalian chitinase-like [Fragaria vesca subsp. vesca]
Fxa1Ag00142	Fxa1Ag00142	--	0	0	0	0	0	0	--	--	--	--	--	Molecular Function: molecular_function (GO:0003674);; Molecular Function: nucleic acid binding (GO:0003676);; Molecular Function: RNA binding (GO:0003723);; Molecular Function: catalytic activity (GO:0003824);; Molecular Function: polynucleotide adenylyltransferase activity (GO:0004652);; Molecular Function: binding (GO:0005488);; Cellular Component: cellular_component (GO:0005575);; Cellular Com…	--	--	--	--	--	--	J	Translation, ribosomal structure and biogenesis	--
Fxa1Ag00145	Fxa1Ag00145	--	0	0	1.19384	2.83876	2.20747	0	--	--	--	--	--	--	--	--	--	--	--	--	--	--	--
Fxa1Ag00148	Fxa1Ag00148	LOC101304041	0	0	0	0	0	0	--	--	--	[G]	Carbohydrate transport and metabolism	Molecular Function: chitinase activity (GO:0004568);; Biological Process: carbohydrate metabolic process (GO:0005975);; Molecular Function: chitin binding (GO:0008061);;	K01183|1.2e-201|fve:101304041|K01183 chitinase [EC:3.2.1.14] | (RefSeq) acidic mammalian chitinase-like	Amino sugar and nucleotide sugar metabolism (ko00520)	[G]	Carbohydrate transport and metabolism	Glycosyl hydrolases family 18	Nod factor hydrolase protein 1 OS=Medicago truncatula OX=3880 GN=NFH1 PE=1 SV=2	G	Carbohydrate transport and metabolism	PREDICTED: acidic mammalian chitinase-like [Fragaria vesca subsp. vesca]
Fxa1Ag00151	Fxa1Ag00151	LOC101304330	0.141673	0.067302	0	0.153823	0	0.171762	--	--	--	--	--	--	K10140|4.1e-06|lsv:111912535|K10140 DNA damage-binding protein 2 | (RefSeq) protein DAMAGED DNA-BINDING 2	Nucleotide excision repair (ko03420);; Ubiquitin mediated proteolysis (ko04120)	[S]	Function unknown	--	--	S	Function unknown	PREDICTED: WD repeat-containing protein 76 [Fragaria vesca subsp. vesca]
Fxa1Ag00152	Fxa1Ag00152	LOC101305218	0	0	0	0	0	0.063103	--	--	--	--	--	Molecular Function: protein binding (GO:0005515);;	--	--	--	--	F-box domain	F-box protein At3g59000 OS=Arabidopsis thaliana OX=3702 GN=At3g59000 PE=1 SV=2	S	Function unknown	PREDICTED: putative F-box/LRR-repeat protein At5g41840 [Fragaria vesca subsp. vesca]
Fxa1Ag00153	Fxa1Ag00153	LOC105352110	0.446818	0.378441	0.485299	2.25573	1.34192	2.2489	--	--	--	--	--	--	--	--	--	--	--	--	--	--	PREDICTED: uncharacterized protein LOC105352110 [Fragaria vesca subsp. vesca]
Fxa1Ag00154	Fxa1Ag00154	LOC101304621	0	0	0	0	0	0.187774	--	--	--	--	--	--	--	--	--	--	FBD	--	S	Function unknown	PREDICTED: F-box/LRR-repeat protein At5g35995-like [Fragaria vesca subsp. vesca]
Fxa1Ag00157	Fxa1Ag00157	LOC101291952	1.40647	1.22843	1.27056	0.64629	0.248368	0.48094	--	--	--	[E]	Amino acid transport and metabolism	Molecular Function: oxidoreductase activity (GO:0016491);;	--	--	--	--	FAD dependent oxidoreductase	--	E	Amino acid transport and metabolism	PREDICTED: uncharacterized protein LOC101291952 [Fragaria vesca subsp. vesca]
Fxa1Ag00158	Fxa1Ag00158	LOC101305218	0	0.057862	0	0.088293	0	0.182658	--	--	--	--	--	Molecular Function: protein binding (GO:0005515);;	K11843|8.0e-06|aip:110267024|K11843 ubiquitin carboxyl-terminal hydrolase 14 [EC:3.4.19.12] | (RefSeq) FBD-associated F-box protein At4g10400-like	--	--	--	F-box domain	Putative F-box/LRR-repeat protein At5g41840 OS=Arabidopsis thaliana OX=3702 GN=At5g41840 PE=4 SV=1	S	Function unknown	PREDICTED: putative F-box/LRR-repeat protein At5g41840 [Fragaria vesca subsp. vesca]
Fxa1Ag00159	Fxa1Ag00159	LOC105353184	0	0.075619	0	0.623347	0.058015	0.322206	--	--	--	--	--	Molecular Function: uroporphyrinogen-III synthase activity (GO:0004852);; Biological Process: tetrapyrrole biosynthetic process (GO:0033014);;	--	--	--	--	--	--	H	Coenzyme transport and metabolism	PREDICTED: uncharacterized protein LOC105353184 [Fragaria vesca subsp. vesca]
Fxa1Ag00160	Fxa1Ag00160	--	0	0	0	0	0	0	--	--	--	--	--	--	--	--	--	--	--	--	--	--	hypothetical protein EUGRSUZ_C00407 [Eucalyptus grandis]
Fxa1Ag00165	Fxa1Ag00165	--	0.72321	0.873402	0.899575	0.733116	0.705867	0.680555	--	--	--	--	--	--	--	--	--	--	--	--	--	--	hypothetical protein EE612_047841 [Oryza sativa]
Fxa1Ag00170	Fxa1Ag00170	--	0	0	0	0	0	0.126021	--	--	--	--	--	--	--	--	--	--	--	--	--	--	--
Fxa1Ag00173	Fxa1Ag00173	LOC101311131	0	0	0	0	0.017468	0	--	--	--	[I]	Lipid transport and metabolism	Biological Process: lipid metabolic process (GO:0006629);; Molecular Function: glycerophosphodiester phosphodiesterase activity (GO:0008889);;	K11000|4.7e-53|fve:101299942|K11000 callose synthase [EC:2.4.1.-] | (RefSeq) callose synthase 9	--	[C]	Energy production and conversion	--	Glycerophosphodiester phosphodiesterase GDPDL6 OS=Arabidopsis thaliana OX=3702 GN=GDPDL6 PE=2 SV=1	C	Energy production and conversion	PREDICTED: glycerophosphodiester phosphodiesterase GDPDL7-like [Fragaria vesca subsp. vesca]
Fxa1Ag00174	Fxa1Ag00174	--	0.268164	0	0.145868	0.244241	0.152602	0	--	--	--	--	--	--	--	--	--	--	--	--	--	--	--
Fxa1Ag00175	Fxa1Ag00175	--	0	0	0	0	0	0	--	--	--	--	--	--	--	--	--	--	--	--	--	--	--
Fxa1Ag00176	Fxa1Ag00176	--	0	0	0	0	0	0	--	--	--	--	--	--	--	--	--	--	--	--	--	--	--
Fxa1Ag00180	Fxa1Ag00180	LOC105353052	0	0	0.249494	0.182621	0.274916	0	--	--	--	--	--	--	--	--	--	--	--	--	--	--	PREDICTED: uncharacterized protein LOC105353052 [Fragaria vesca subsp. vesca]
Fxa1Ag00183	Fxa1Ag00183	LOC105353085	0	0	0	0	0	0	--	--	--	--	--	--	--	--	--	--	--	--	--	--	PREDICTED: uncharacterized protein LOC105353085 [Fragaria vesca subsp. vesca]
Fxa1Ag00184	Fxa1Ag00184	--	0	0	0	0	0	0	--	--	--	--	--	--	--	--	--	--	--	--	--	--	--
Fxa1Ag00186	Fxa1Ag00186	LOC101306087	0.246996	0.57158	0.18118	0	0.010618	0	--	--	--	--	--	--	--	--	--	--	--	--	--	--	PREDICTED: uncharacterized protein LOC101306087 [Fragaria vesca subsp. vesca]
Fxa1Ag00193	Fxa1Ag00193	--	0	0	0	0	0	0	--	--	--	--	--	--	--	--	--	--	--	--	--	--	--
Fxa1Ag00194	Fxa1Ag00194	LOC101306962	0.815885	1.06336	1.05233	0	0.224649	0.121634	--	--	--	--	--	--	--	--	--	--	--	--	--	--	PREDICTED: proline-rich receptor-like protein kinase PERK2 [Fragaria vesca subsp. vesca]
Fxa1Ag00196	Fxa1Ag00196	LOC105353206	0	0	0	0	0	0	--	--	--	--	--	--	K22753|6.5e-13|qsu:111988812|K22753 E3 ubiquitin-protein ligase RNF6 [EC:2.3.2.27] | (RefSeq) probable E3 ubiquitin-protein ligase HIP1	--	[O]	Posttranslational modification, protein turnover, chaperones	--	Probable E3 ubiquitin-protein ligase HIP1 OS=Oryza sativa subsp. japonica OX=39947 GN=HIP1 PE=1 SV=2	O	Posttranslational modification, protein turnover, chaperones	PREDICTED: uncharacterized protein LOC105353206 [Fragaria vesca subsp. vesca]
Fxa1Ag00202	Fxa1Ag00202	--	0	0	0	0	0	0	--	--	--	--	--	--	--	--	--	--	--	--	--	--	--
Fxa1Ag00205	Fxa1Ag00205	--	0.49922	0.336408	0.639411	0	0	0	--	--	--	--	--	--	--	--	--	--	--	--	--	--	--
Fxa1Ag00207	Fxa1Ag00207	LOC105349332	0	0	0	0	0	0	--	--	--	--	--	--	--	--	--	--	--	--	--	--	PREDICTED: uncharacterized protein LOC105349332 [Fragaria vesca subsp. vesca]
Fxa1Ag00208	Fxa1Ag00208	LOC101299028	0.94894	0.854531	0.35496	1.12485	0.234524	0.50277	--	--	--	--	--	--	K22068|6.3e-15|mdm:103414862|K22068 iron-sulfur cluster assembly enzyme ISCU, mitochondrial | (RefSeq) iron-sulfur cluster assembly protein 1-like	--	--	--	SAM domain (Sterile alpha motif)	--	S	Function unknown	PREDICTED: uncharacterized protein LOC101299028 [Fragaria vesca subsp. vesca]
Fxa1Ag00209	Fxa1Ag00209	LOC101308127	0	0	0	0	0	0	--	--	--	--	--	Molecular Function: calcium ion binding (GO:0005509);; Biological Process: mitochondrial calcium ion transmembrane transport (GO:0006851);;	K22827|8.3e-203|fve:101308127|K22827 calcium uptake protein 1, mitochondrial | (RefSeq) calcium uptake protein 1, mitochondrial-like	--	[P]	Inorganic ion transport and metabolism	EF hand	Calcium uptake protein, mitochondrial OS=Arabidopsis thaliana OX=3702 GN=MICU PE=2 SV=1	T	Signal transduction mechanisms	PREDICTED: calcium uptake protein 1, mitochondrial-like [Fragaria vesca subsp. vesca]
Fxa1Ag00210	Fxa1Ag00210	--	0.425488	0.926611	0.193209	0.242947	0.215186	0.215053	--	--	--	--	--	--	--	--	[L]	Replication, recombination and repair	DDE superfamily endonuclease	Protein ALP1-like OS=Arabidopsis thaliana OX=3702 GN=At3g55350 PE=2 SV=1	L	Replication, recombination and repair	protein ALP1-like [Rosa chinensis]
Fxa1Ag00214	Fxa1Ag00214	--	0.093091	0.178624	0.182456	0.43772	0.060104	0.621117	--	--	--	--	--	Molecular Function: protein binding (GO:0005515);;	--	--	--	--	F-box domain	--	J	Translation, ribosomal structure and biogenesis	putative F-box domain-containing protein [Rosa chinensis]
Fxa1Ag00215	Fxa1Ag00215	LOC121049937	0.316034	0.746516	0.290661	0	0.498379	0.117271	--	--	--	--	--	Cellular Component: ubiquitin ligase complex (GO:0000151);; Molecular Function: molecular_function (GO:0003674);; Molecular Function: catalytic activity (GO:0003824);; Molecular Function: ubiquitin-protein transferase activity (GO:0004842);; Molecular Function: protein binding (GO:0005515);; Cellular Component: cellular_component (GO:0005575);; Cellular Component: intracellular (GO:0005622);; Cel…	--	--	--	--	F-box domain	--	S	Function unknown	putative F-box domain, galactose oxidase/kelch, beta-propeller [Rosa chinensis]
Fxa1Ag00218	Fxa1Ag00218	LOC112181824	0	0	0	0	0	0	--	--	--	--	--	Molecular Function: polygalacturonase activity (GO:0004650);; Cellular Component: extracellular region (GO:0005576);; Biological Process: carbohydrate metabolic process (GO:0005975);; Biological Process: cell wall organization (GO:0071555);;	K01184|2.7e-55|fve:101308712|K01184 polygalacturonase [EC:3.2.1.15] | (RefSeq) probable polygalacturonase At3g15720	Pentose and glucuronate interconversions (ko00040)	--	--	Glycosyl hydrolases family 28	Polygalacturonase OS=Prunus persica OX=3760 PE=2 SV=1	G	Carbohydrate transport and metabolism	probable polygalacturonase At3g15720 [Rosa chinensis]
Fxa1Ag00220	Fxa1Ag00220	LOC112179239	0	0	0	0	0	0	--	--	--	--	--	Biological Process: root development (GO:0048364);; Molecular Function: triphosphatase activity (GO:0050355);;	--	--	--	--	CYTH domain	Triphosphate tunnel metalloenzyme 3 OS=Arabidopsis thaliana OX=3702 GN=TTM3 PE=1 SV=1	S	Function unknown	triphosphate tunel metalloenzyme 3-like [Rosa chinensis]
Fxa1Ag00221	Fxa1Ag00221	--	0	0	0	0.078039	0	0	--	--	--	--	--	--	--	--	--	--	--	--	--	--	--
Fxa1Ag00222	Fxa1Ag00222	LOC101310001	0	0	0	0	0	0	--	--	--	--	--	Molecular Function: nucleic acid binding (GO:0003676);; Molecular Function: RNA-directed DNA polymerase activity (GO:0003964);; Molecular Function: zinc ion binding (GO:0008270);; Biological Process: DNA integration (GO:0015074);;	--	--	[R]	General function prediction only	gag-polypeptide of LTR copia-type	--	L	Replication, recombination and repair	PREDICTED: uncharacterized protein LOC101310001 [Fragaria vesca subsp. vesca]
Fxa1Ag00223	Fxa1Ag00223	LOC101310001	0	0	0	0	0	0	--	--	--	--	--	Molecular Function: nucleic acid binding (GO:0003676);; Molecular Function: RNA-directed DNA polymerase activity (GO:0003964);; Molecular Function: zinc ion binding (GO:0008270);; Biological Process: DNA integration (GO:0015074);;	K03283|8.5e-43|fve:101292292|K03283 heat shock 70kDa protein 1/2/6/8 | (RefSeq) heat shock 70 kDa protein 18-like	Spliceosome (ko03040);; Protein processing in endoplasmic reticulum (ko04141);; Endocytosis (ko04144)	[R]	General function prediction only	GAG-pre-integrase domain	--	L	Replication, recombination and repair	PREDICTED: uncharacterized protein LOC101310001 [Fragaria vesca subsp. vesca]
Fxa1Ag00224	Fxa1Ag00224	--	0	0	0	0	0	0	--	--	--	--	--	Molecular Function: nucleic acid binding (GO:0003676);; Molecular Function: RNA-directed DNA polymerase activity (GO:0003964);; Biological Process: DNA integration (GO:0015074);;	K03006|2.1e-72|adu:107466525|K03006 DNA-directed RNA polymerase II subunit RPB1 [EC:2.7.7.6] | (RefSeq) LOW QUALITY PROTEIN: DNA-directed RNA polymerase II subunit 1-like	RNA polymerase (ko03020)	[R]	General function prediction only	Reverse transcriptase (RNA-dependent DNA polymerase)	Retrovirus-related Pol polyprotein from transposon TNT 1-94 OS=Nicotiana tabacum OX=4097 PE=2 SV=1	L	Replication, recombination and repair	putative RNA-directed DNA polymerase [Rosa chinensis]
Fxa1Ag00225	Fxa1Ag00225	LOC101309698	0	0.149474	0.06197	0	0	0	--	--	--	--	--	Molecular Function: RNA-directed DNA polymerase activity (GO:0003964);;	K06228|5.0e-49|obr:102710647|K06228 fused [EC:2.7.11.1] | (RefSeq) serine/threonine-protein kinase TIO	--	[R]	General function prediction only	--	Retrovirus-related Pol polyprotein from transposon TNT 1-94 OS=Nicotiana tabacum OX=4097 PE=2 SV=1	L	Replication, recombination and repair	PREDICTED: uncharacterized protein LOC101309698 [Fragaria vesca subsp. vesca]
Fxa1Ag00226	Fxa1Ag00226	--	0	0	0	0	0	0	--	--	--	--	--	--	--	--	--	--	--	--	--	--	hypothetical protein RchiOBHm_Chr7g0194631 [Rosa chinensis]
Fxa1Ag00227	Fxa1Ag00227	LOC101310148	0	0	0	0	0	0	--	--	--	--	--	--	K03549|8.4e-29|jre:108997955|K03549 KUP system potassium uptake protein | (RefSeq) potassium transporter 19-like	--	--	--	Transposase family tnp2	--	--	--	PREDICTED: uncharacterized protein LOC101310148 [Fragaria vesca subsp. vesca]
Fxa1Ag00228	Fxa1Ag00228	LOC101310148	0	0	0	0	0	0	--	--	--	--	--	--	K03549|8.6e-29|jre:108997955|K03549 KUP system potassium uptake protein | (RefSeq) potassium transporter 19-like	--	--	--	Transposase family tnp2	--	--	--	PREDICTED: uncharacterized protein LOC101310148 [Fragaria vesca subsp. vesca]
Fxa1Ag00229	Fxa1Ag00229	LOC101309293	0	0	0.115234	0	0	0	--	--	--	--	--	--	--	--	--	--	Prolamin-like	--	S	Function unknown	PREDICTED: uncharacterized protein LOC101309293 [Fragaria vesca subsp. vesca]
Fxa1Ag00230	Fxa1Ag00230	--	0	0	0	0	0	0	--	--	--	--	--	--	--	--	--	--	--	--	--	--	--
Fxa1Ag00231	Fxa1Ag00231	LOC101309586	0	0.022894	0.052192	0.07658	0.106668	0.091102	--	--	--	--	--	Biological Process: metabolic process (GO:0008152);; Cellular Component: membrane (GO:0016020);; Molecular Function: hydrolase activity, acting on glycosyl bonds (GO:0016798);;	K07964|0.0e+00|fve:101309586|K07964 heparanase [EC:3.2.1.166] | (RefSeq) heparanase-like protein 3	Glycosaminoglycan degradation (ko00531)	--	--	Glycosyl hydrolase family 79, N-terminal domain	Heparanase-like protein 3 OS=Arabidopsis thaliana OX=3702 GN=At5g34940 PE=2 SV=2	S	Function unknown	PREDICTED: heparanase-like protein 3 [Fragaria vesca subsp. vesca]
Fxa1Ag00244	Fxa1Ag00244	LOC105351768	0	0	0	0	0	0	--	--	--	--	--	--	--	--	--	--	--	--	--	--	PREDICTED: uncharacterized protein LOC105351768 [Fragaria vesca subsp. vesca]
Fxa1Ag00245	Fxa1Ag00245	LOC103412000	0	0	0	0	0	0	--	--	--	--	--	Molecular Function: zinc ion binding (GO:0008270);;	K17604|3.2e-107|rcu:107260768|K17604 zinc finger SWIM domain-containing protein 3 | (RefSeq) uncharacterized protein LOC107260768 isoform X1	--	--	--	MULE transposase domain	--	S	Function unknown	uncharacterized protein LOC103412000 [Malus domestica]
Fxa1Ag00246	Fxa1Ag00246	LOC101310748	0	0	0	0	0	0	--	--	--	[Q]	Secondary metabolites biosynthesis, transport and catabolism	Molecular Function: methyltransferase activity (GO:0008168);; Biological Process: methylation (GO:0032259);; Molecular Function: metal ion binding (GO:0046872);; Molecular Function: thebane O-demethylase activity (GO:0102803);; Molecular Function: codeine O-demethylase activity (GO:0102805);;	K14975|1.1e-57|psom:113311621|K14975 codeine 3-O-demethylase [EC:1.14.11.32] | (RefSeq) codeine O-demethylase	Isoquinoline alkaloid biosynthesis (ko00950)	[QR]	Secondary metabolites biosynthesis, transport and catabolism;; General function prediction only	non-haem dioxygenase in morphine synthesis N-terminal	Protein SRG1 OS=Arabidopsis thaliana OX=3702 GN=SRG1 PE=2 SV=1	Q	Secondary metabolites biosynthesis, transport and catabolism	PREDICTED: protein SRG1-like [Fragaria vesca subsp. vesca]
Fxa1Ag00248	Fxa1Ag00248	LOC112180154	0	0	0	0	0	0	--	--	--	--	--	--	--	--	--	--	--	--	--	--	putative galactose oxidase, beta-propeller [Rosa chinensis]
Fxa1Ag00251	Fxa1Ag00251	LOC101300058	0.212839	0.22527	0	0.200918	0.185823	0	--	--	--	[R]	General function prediction only	Cellular Component: nucleus (GO:0005634);; Cellular Component: chromosome (GO:0005694);; Molecular Function: zinc ion binding (GO:0008270);; Molecular Function: histone-lysine N-methyltransferase activity (GO:0018024);;	K11420|7.8e-67|fve:101300058|K11420 [histone H3]-lysine9 N-trimethyltransferase EHMT [EC:2.1.1.355] | (RefSeq) histone-lysine N-methyltransferase, H3 lysine-9 specific SUVH6	Lysine degradation (ko00310)	[BK]	Chromatin structure and dynamics;; Transcription	SET domain	Histone-lysine N-methyltransferase, H3 lysine-9 specific SUVH6 OS=Arabidopsis thaliana OX=3702 GN=SUVH6 PE=1 SV=2	B	Chromatin structure and dynamics	PREDICTED: histone-lysine N-methyltransferase, H3 lysine-9 specific SUVH6 [Fragaria vesca subsp. vesca]
Fxa1Ag00252	Fxa1Ag00252	LOC101303545	0.252424	0.400646	0.164116	0.116155	0.135759	0.063584	--	--	--	[Q]	Secondary metabolites biosynthesis, transport and catabolism	Molecular Function: methyltransferase activity (GO:0008168);; Biological Process: methylation (GO:0032259);; Molecular Function: metal ion binding (GO:0046872);; Molecular Function: thebane O-demethylase activity (GO:0102803);; Molecular Function: codeine O-demethylase activity (GO:0102805);;	K14975|8.4e-58|psom:113311621|K14975 codeine 3-O-demethylase [EC:1.14.11.32] | (RefSeq) codeine O-demethylase	Isoquinoline alkaloid biosynthesis (ko00950)	[QR]	Secondary metabolites biosynthesis, transport and catabolism;; General function prediction only	2OG-Fe(II) oxygenase superfamily	Protein SRG1 OS=Arabidopsis thaliana OX=3702 GN=SRG1 PE=2 SV=1	Q	Secondary metabolites biosynthesis, transport and catabolism	PREDICTED: protein SRG1-like [Fragaria vesca subsp. vesca]
Fxa1Ag00257	Fxa1Ag00257	--	0	0	0	0	0	0	--	--	--	--	--	--	--	--	--	--	--	--	--	--	--
Fxa1Ag00259	Fxa1Ag00259	--	0	0	0	0	0	0	--	--	--	--	--	Molecular Function: histone acetyltransferase activity (GO:0004402);;	--	--	--	--	Acetyltransferase (GNAT) family	--	S	Function unknown	putative histone acetyltransferase [Rosa chinensis]
Fxa1Ag00261	Fxa1Ag00261	--	0	0	0	0	0	0	--	--	--	--	--	Molecular Function: protein dimerization activity (GO:0046983);;	--	--	--	--	--	--	--	--	hypothetical protein C1H46_032746 [Malus baccata]
Fxa1Ag00262	Fxa1Ag00262	LOC101299325	0	0	0	0	0	0	--	--	--	--	--	--	--	--	--	--	--	--	--	--	PREDICTED: uncharacterized protein LOC101299325 [Fragaria vesca subsp. vesca]
Fxa1Ag00263	Fxa1Ag00263	LOC105349332	0.039183	0	0	0	0	0	--	--	--	--	--	--	--	--	--	--	--	--	--	--	PREDICTED: uncharacterized protein LOC105349332 [Fragaria vesca subsp. vesca]
Fxa1Ag00264	Fxa1Ag00264	LOC101304996	0	0	0	0	0	0	--	--	--	--	--	--	--	--	--	--	--	--	--	--	PREDICTED: uncharacterized protein LOC101304996 [Fragaria vesca subsp. vesca]
Fxa1Ag00265	Fxa1Ag00265	LOC101312197	0.239673	0	0.207841	0.507614	0.185756	0.245573	--	--	--	--	--	Cellular Component: integral component of membrane (GO:0016021);;	--	--	--	--	Late embryogenesis abundant protein	--	S	Function unknown	PREDICTED: uncharacterized protein LOC101312197 [Fragaria vesca subsp. vesca]
Fxa1Ag00267	Fxa1Ag00267	--	1.09551	1.90891	0.827468	1.84524	2.32039	2.2544	--	--	--	--	--	--	--	--	--	--	--	--	--	--	hypothetical protein RchiOBHm_Chr2g0087391 [Rosa chinensis]
Fxa1Ag00271	Fxa1Ag00271	--	0	0	0	0.054283	0	0	--	--	--	--	--	--	--	--	--	--	--	--	--	--	putative kelch-type beta propeller [Rosa chinensis]
Fxa1Ag00272	Fxa1Ag00272	LOC105353190	0	0	0	0	0	0	--	--	--	--	--	--	--	--	--	--	--	--	--	--	PREDICTED: uncharacterized protein LOC105353190 [Fragaria vesca subsp. vesca]
Fxa1Ag00275	Fxa1Ag00275	LOC110759122	0.080628	0.198417	0.110104	0.799083	0.370079	0.545367	--	--	--	--	--	Biological Process: reproduction (GO:0000003);; Biological Process: regulation of DNA recombination (GO:0000018);; Cellular Component: chromatin (GO:0000785);; Molecular Function: obsolete transcription factor activity, protein binding (GO:0000988);; Molecular Function: obsolete transcription factor activity, core RNA polymerase binding (GO:0000990);; Molecular Function: obsolete transcription fa…	K11292|5.7e-10|pavi:110759122|K11292 transcription elongation factor SPT6 | (RefSeq) transcription elongation factor SPT6 homolog	--	[A]	RNA processing and modification	--	Transcription elongation factor SPT6 homolog OS=Arabidopsis thaliana OX=3702 GN=SPT6 PE=1 SV=1	K	Transcription	transcription elongation factor SPT6 homolog [Prunus avium]
Fxa1Ag00276	Fxa1Ag00276	LOC112194870	0.333371	0.341863	0.16427	0.687453	1.02102	0.348276	--	--	--	--	--	Molecular Function: translation elongation factor activity (GO:0003746);; Cellular Component: nucleus (GO:0005634);; Biological Process: nucleobase-containing compound metabolic process (GO:0006139);; Molecular Function: ligase activity (GO:0016874);; Biological Process: positive regulation of transcription elongation from RNA polymerase II promoter (GO:0032968);;	K11292|7.3e-144|fve:101294621|K11292 transcription elongation factor SPT6 | (RefSeq) transcription elongation factor SPT6	--	[A]	RNA processing and modification	--	Transcription elongation factor SPT6 homolog OS=Arabidopsis thaliana OX=3702 GN=SPT6 PE=1 SV=1	K	Transcription	transcription elongation factor SPT6 homolog [Rosa chinensis]
Fxa1Ag00280	Fxa1Ag00280	LOC101314221	0	0	0	0	0	0	--	--	--	--	--	Biological Process: protein glycosylation (GO:0006486);; Molecular Function: xylogalacturonan beta-1,3-xylosyltransferase activity (GO:0102983);;	K18789|2.1e-186|fve:101314221|K18789 xylogalacturonan beta-1,3-xylosyltransferase [EC:2.4.2.41] | (RefSeq) probable glycosyltransferase At5g20260	--	[GMW]	Carbohydrate transport and metabolism;; Cell wall/membrane/envelope biogenesis;; Extracellular structures	Exostosin family	Probable glycosyltransferase At3g42180 OS=Arabidopsis thaliana OX=3702 GN=At3g42180 PE=2 SV=2	--	--	PREDICTED: probable glycosyltransferase At5g20260 isoform X1 [Fragaria vesca subsp. vesca]
Fxa1Ag00281	Fxa1Ag00281	--	0	0	0	0	0.020439	0	--	--	--	--	--	Biological Process: protein glycosylation (GO:0006486);; Cellular Component: integral component of membrane (GO:0016021);; Molecular Function: transferase activity, transferring glycosyl groups (GO:0016757);;	K18789|1.5e-203|pper:18769502|K18789 xylogalacturonan beta-1,3-xylosyltransferase [EC:2.4.2.41] | (RefSeq) probable glycosyltransferase At3g42180	--	[GMW]	Carbohydrate transport and metabolism;; Cell wall/membrane/envelope biogenesis;; Extracellular structures	Exostosin family	Probable glycosyltransferase At3g42180 OS=Arabidopsis thaliana OX=3702 GN=At3g42180 PE=2 SV=2	--	--	glycosyltransferase [Pyrus ussuriensis x Pyrus communis]
Fxa1Ag00282	Fxa1Ag00282	LOC121049937	0	0	0	0	0	0	--	--	--	--	--	Cellular Component: ubiquitin ligase complex (GO:0000151);; Molecular Function: molecular_function (GO:0003674);; Molecular Function: catalytic activity (GO:0003824);; Molecular Function: ubiquitin-protein transferase activity (GO:0004842);; Cellular Component: cellular_component (GO:0005575);; Cellular Component: intracellular (GO:0005622);; Cellular Component: obsolete cell (GO:0005623);; Cellu…	--	--	--	--	Protein of unknown function (DUF295)	F-box protein At1g69090 OS=Arabidopsis thaliana OX=3702 GN=At1g69090 PE=4 SV=2	S	Function unknown	putative F-box domain, galactose oxidase/kelch, beta-propeller [Rosa chinensis]
Fxa1Ag00286	Fxa1Ag00286	LOC101309478	0.054355	0	0	0	0	0	--	--	--	--	--	--	--	--	--	--	Hydrophobic seed protein	36.4 kDa proline-rich protein OS=Solanum lycopersicum OX=4081 GN=TPRP-F1 PE=2 SV=1	S	Function unknown	PREDICTED: 36.4 kDa proline-rich protein [Fragaria vesca subsp. vesca]
Fxa1Ag00289	Fxa1Ag00289	LOC101296428	0	0	0	0	0	0	--	--	--	--	--	--	--	--	--	--	--	--	--	--	PREDICTED: uncharacterized protein LOC101296428 [Fragaria vesca subsp. vesca]
Fxa1Ag00290	Fxa1Ag00290	LOC101296428	0	0	0	0	0	0	--	--	--	--	--	--	--	--	--	--	--	--	--	--	PREDICTED: uncharacterized protein LOC101296428 [Fragaria vesca subsp. vesca]
Fxa1Ag00291	Fxa1Ag00291	--	0.334529	0	0	2.25045	1.31165	2.29286	--	--	--	--	--	--	--	--	--	--	--	--	--	--	--
Fxa1Ag00295	Fxa1Ag00295	LOC101315384	0	0	0	0	0	0	--	--	--	--	--	Cellular Component: integral component of membrane (GO:0016021);;	K15281|1.7e-132|fve:101315384|K15281 solute carrier family 35 | (RefSeq) UDP-sugar transporter sqv-7-like	--	[GOU]	Carbohydrate transport and metabolism;; Posttranslational modification, protein turnover, chaperones;; Intracellular trafficking, secretion, and vesicular transport	--	UDP-N-acetylglucosamine transporter UGNT1 OS=Arabidopsis thaliana OX=3702 GN=UGNT1 PE=1 SV=1	--	--	PREDICTED: UDP-sugar transporter sqv-7-like [Fragaria vesca subsp. vesca]
Fxa1Ag00296	Fxa1Ag00296	LOC101290901	0	0	0	0	0	0	--	--	--	--	--	Biological Process: mRNA splicing, via spliceosome (GO:0000398);; Cellular Component: U12-type spliceosomal complex (GO:0005689);;	K13153|2.3e-75|fve:101290901|K13153 U11/U12 small nuclear ribonucleoprotein 25 kDa protein | (RefSeq) U11/U12 small nuclear ribonucleoprotein 25 kDa protein-like	--	--	--	Ubiquitin-like domain	--	S	Function unknown	PREDICTED: U11/U12 small nuclear ribonucleoprotein 25 kDa protein-like [Fragaria vesca subsp. vesca]
Fxa1Ag00300	Fxa1Ag00300	LOC101291762	0.43712	0.387363	0.262463	0	0	0	--	--	--	--	--	Cellular Component: nucleus (GO:0005634);; Biological Process: regulation of transcription, DNA-templated (GO:0006355);; Biological Process: auxin-activated signaling pathway (GO:0009734);;	K14484|1.3e-122|fve:101291762|K14484 auxin-responsive protein IAA | (RefSeq) auxin-responsive protein IAA20-like	Plant hormone signal transduction (ko04075)	--	--	AUX/IAA family	Auxin-responsive protein IAA20 OS=Oryza sativa subsp. japonica OX=39947 GN=IAA20 PE=2 SV=1	S	Function unknown	PREDICTED: auxin-responsive protein IAA20-like [Fragaria vesca subsp. vesca]
Fxa1Ag00302	Fxa1Ag00302	LOC112184351	0.92972	0.298313	0.41481	0.313931	0.840116	0.396309	--	--	--	[R]	General function prediction only	Molecular Function: beta-1,4-mannosylglycoprotein 4-beta-N-acetylglucosaminyltransferase activity (GO:0003830);; Biological Process: protein N-linked glycosylation (GO:0006487);; Cellular Component: integral component of membrane (GO:0016021);;	K00737|3.7e-165|fve:105349597|K00737 beta-1,4-mannosyl-glycoprotein beta-1,4-N-acetylglucosaminyltransferase [EC:2.4.1.144] | (RefSeq) beta-1,4-mannosyl-glycoprotein 4-beta-N-acetylglucosaminyltransferase	N-Glycan biosynthesis (ko00510)	--	--	Glycosyltransferase family 17	--	G	Carbohydrate transport and metabolism	beta-1,4-mannosyl-glycoprotein 4-beta-N-acetylglucosaminyltransferase-like [Rosa chinensis]
Fxa1Ag00305	Fxa1Ag00305	LOC101296950	0.077307	0.114663	0.09242	0.058468	0.07117	0.007482	--	--	--	[R]	General function prediction only	Molecular Function: hydrolase activity (GO:0016787);; Molecular Function: ADP binding (GO:0043531);;	K13459|3.2e-88|vvi:100246175|K13459 disease resistance protein RPS2 | (RefSeq) probable disease resistance protein At4g27220	Plant-pathogen interaction (ko04626)	[T]	Signal transduction mechanisms	NB-ARC domain	Disease resistance protein At4g27190 OS=Arabidopsis thaliana OX=3702 GN=At4g27190 PE=2 SV=1	S	Function unknown	PREDICTED: disease resistance protein At4g27190-like isoform X2 [Fragaria vesca subsp. vesca]
Fxa1Ag00306	Fxa1Ag00306	--	0	0	0	0	0	0	--	--	--	--	--	--	--	--	--	--	--	--	--	--	--
Fxa1Ag00308	Fxa1Ag00308	LOC101312375	0.386698	0.352148	0.633839	0.680427	0.08991	0.335456	--	--	--	--	--	Cellular Component: ubiquitin ligase complex (GO:0000151);; Molecular Function: ubiquitin-protein transferase activity (GO:0004842);; Molecular Function: zinc ion binding (GO:0008270);; Biological Process: regulation of seed germination (GO:0010029);;	K10632|1.4e-42|fve:101312375|K10632 BRCA1-associated protein [EC:2.3.2.27] | (RefSeq) BRCA1-associated protein	--	[R]	General function prediction only	BRCA1-associated protein 2	BRAP2 RING ZnF UBP domain-containing protein 1 OS=Arabidopsis thaliana OX=3702 GN=BRIZ1 PE=1 SV=1	O	Posttranslational modification, protein turnover, chaperones	PREDICTED: BRCA1-associated protein [Fragaria vesca subsp. vesca]
Fxa1Ag00309	Fxa1Ag00309	LOC101315108	0.049811	0	0	0	0	0.13047	--	--	--	--	--	Molecular Function: ATP binding (GO:0005524);; Molecular Function: hydrolase activity (GO:0016787);;	--	--	[O]	Posttranslational modification, protein turnover, chaperones	Clp amino terminal domain, pathogenicity island component	Chaperone protein ClpD, chloroplastic OS=Arabidopsis thaliana OX=3702 GN=CLPD PE=1 SV=1	O	Posttranslational modification, protein turnover, chaperones	PREDICTED: chaperone protein ClpD, chloroplastic [Fragaria vesca subsp. vesca]
Fxa1Ag00310	Fxa1Ag00310	LOC101308117	0.129799	0.16133	0.172624	0.683165	0.170773	0.324899	--	--	--	--	--	Cellular Component: exocyst (GO:0000145);; Biological Process: exocytosis (GO:0006887);; Biological Process: protein transport (GO:0015031);;	K07195|4.0e-90|fve:101308117|K07195 exocyst complex component 7 | (RefSeq) exocyst complex component EXO70B1-like	--	[U]	Intracellular trafficking, secretion, and vesicular transport	Exo70 exocyst complex subunit	Exocyst complex component EXO70B1 OS=Arabidopsis thaliana OX=3702 GN=EXO70B1 PE=1 SV=1	U	Intracellular trafficking, secretion, and vesicular transport	PREDICTED: exocyst complex component EXO70B1-like [Fragaria vesca subsp. vesca]
Fxa1Ag00312	Fxa1Ag00312	LOC101306878	0	0	0	0	0	0	--	--	--	--	--	Cellular Component: integral component of membrane (GO:0016021);;	K19041|3.0e-16|fve:101306878|K19041 E3 ubiquitin-protein ligase RNF38/44 [EC:2.3.2.27] | (RefSeq) RING-H2 finger protein ATL65	--	--	--	--	--	--	--	PREDICTED: RING-H2 finger protein ATL65 [Fragaria vesca subsp. vesca]
Fxa1Ag00313	Fxa1Ag00313	LOC101314848	0.118229	0	0	0	0	0	--	--	--	--	--	--	--	--	--	--	--	--	S	Function unknown	PREDICTED: uncharacterized protein LOC101314848 [Fragaria vesca subsp. vesca]
Fxa1Ag00315	Fxa1Ag00315	LOC101292936	0	0	0	0	0	0	--	--	--	[J]	Translation, ribosomal structure and biogenesis	Molecular Function: mRNA binding (GO:0003729);;	K14411|1.6e-166|fve:101292936|K14411 RNA-binding protein Musashi | (RefSeq) heterogeneous nuclear ribonucleoprotein 1-like	mRNA surveillance pathway (ko03015)	[A]	RNA processing and modification	RNA recognition motif. (a.k.a. RRM, RBD, or RNP domain)	Heterogeneous nuclear ribonucleoprotein 1 OS=Arabidopsis thaliana OX=3702 GN=RNP1 PE=1 SV=1	A	RNA processing and modification	PREDICTED: heterogeneous nuclear ribonucleoprotein 1-like [Fragaria vesca subsp. vesca]
Fxa1Ag00316	Fxa1Ag00316	LOC101301583	0	0	0	0	0	0	--	--	--	--	--	Molecular Function: AMP deaminase activity (GO:0003876);; Cellular Component: integral component of membrane (GO:0016021);; Biological Process: IMP salvage (GO:0032264);;	K01490|2.2e-12|fve:101301583|K01490 AMP deaminase [EC:3.5.4.6] | (RefSeq) AMP deaminase-like	Purine metabolism (ko00230)	--	--	--	--	F	Nucleotide transport and metabolism	PREDICTED: AMP deaminase-like isoform X1 [Fragaria vesca subsp. vesca]
Fxa1Ag00318	Fxa1Ag00318	--	0	0	0	0	0	0	--	--	--	--	--	Molecular Function: translation elongation factor activity (GO:0003746);; Biological Process: nucleobase-containing compound metabolic process (GO:0006139);; Biological Process: positive regulation of transcription elongation from RNA polymerase II promoter (GO:0032968);;	K11292|7.3e-43|pmum:103342255|K11292 transcription elongation factor SPT6 | (RefSeq) transcription elongation factor SPT6	--	[A]	RNA processing and modification	--	Transcription elongation factor SPT6 homolog OS=Arabidopsis thaliana OX=3702 GN=SPT6 PE=1 SV=1	K	Transcription	putative ribonuclease H-like domain, transcription elongation factor Spt6, Tex-like protein [Rosa chinensis]
Fxa1Ag00319	Fxa1Ag00319	--	0	0	0.173343	0	0	0	--	--	--	--	--	Molecular Function: translation elongation factor activity (GO:0003746);; Biological Process: nucleobase-containing compound metabolic process (GO:0006139);; Biological Process: positive regulation of transcription elongation from RNA polymerase II promoter (GO:0032968);;	K11292|1.2e-14|csat:104752994|K11292 transcription elongation factor SPT6 | (RefSeq) LOW QUALITY PROTEIN: transcription elongation factor SPT6-like	--	[A]	RNA processing and modification	--	Transcription elongation factor SPT6-like OS=Arabidopsis thaliana OX=3702 GN=At1g63210 PE=1 SV=2	K	Transcription	putative ribonuclease H-like domain, transcription elongation factor Spt6, Tex-like protein [Rosa chinensis]
Fxa1Ag00320	Fxa1Ag00320	--	0	0	0	0	0	0	--	--	--	--	--	Molecular Function: translation elongation factor activity (GO:0003746);; Biological Process: nucleobase-containing compound metabolic process (GO:0006139);; Biological Process: positive regulation of transcription elongation from RNA polymerase II promoter (GO:0032968);;	K11292|4.6e-10|nau:109233026|K11292 transcription elongation factor SPT6 | (RefSeq) transcription elongation factor SPT6 homolog	--	[A]	RNA processing and modification	--	Transcription elongation factor SPT6 homolog OS=Arabidopsis thaliana OX=3702 GN=SPT6 PE=1 SV=1	K	Transcription	putative ribonuclease H-like domain, transcription elongation factor Spt6, Tex-like protein [Rosa chinensis]
Fxa1Ag00321	Fxa1Ag00321	--	0	0	0	0	0	0	--	--	--	--	--	--	--	--	--	--	--	--	--	--	--
Fxa1Ag00322	Fxa1Ag00322	--	0	0	0.057212	0	0	0	--	--	--	[K]	Transcription	Molecular Function: translation elongation factor activity (GO:0003746);; Molecular Function: ligase activity (GO:0016874);; Biological Process: positive regulation of transcription elongation from RNA polymerase II promoter (GO:0032968);;	K11292|8.2e-85|fve:101294621|K11292 transcription elongation factor SPT6 | (RefSeq) transcription elongation factor SPT6	--	[A]	RNA processing and modification	Helix-hairpin-helix motif	Transcription elongation factor SPT6 homolog OS=Arabidopsis thaliana OX=3702 GN=SPT6 PE=1 SV=1	K	Transcription	putative transcription elongation factor Spt6, DNA ligase B, Tex RuvX-like domain-containing protein [Rosa chinensis]
Fxa1Ag00324	Fxa1Ag00324	LOC101293525	0.302774	0.505033	0.21429	0.747446	0.265286	0.18541	--	--	--	--	--	--	K24260|9.4e-179|fve:101293525|K24260 WD repeat-containing protein 11 | (RefSeq) WD repeat-containing protein 11	--	[R]	General function prediction only	--	--	L	Replication, recombination and repair	PREDICTED: WD repeat-containing protein 11 [Fragaria vesca subsp. vesca]
Fxa1Ag00325	Fxa1Ag00325	LOC105349613	0.218967	0.078119	0	0	0.021474	0.153269	--	--	--	--	--	--	--	--	--	--	--	--	--	--	PREDICTED: uncharacterized protein LOC105349613 isoform X1 [Fragaria vesca subsp. vesca]
Fxa1Ag00326	Fxa1Ag00326	LOC105349610	0	0	0	0	0	0	--	--	--	--	--	--	--	--	--	--	--	--	--	--	PREDICTED: uncharacterized protein LOC105349610 [Fragaria vesca subsp. vesca]
Fxa1Ag00327	Fxa1Ag00327	LOC105349548	0	0	0	0	0	0	--	--	--	--	--	--	--	--	--	--	--	--	--	--	PREDICTED: uncharacterized protein LOC105349548 [Fragaria vesca subsp. vesca]
Fxa1Ag00328	Fxa1Ag00328	--	0	0	0	0	0	0	--	--	--	--	--	--	--	--	--	--	--	--	--	--	--
Fxa1Ag00329	Fxa1Ag00329	--	0	0	0	0	0	0	--	--	--	--	--	--	--	--	--	--	--	--	--	--	putative kelch-type beta propeller [Rosa chinensis]
Fxa1Ag00330	Fxa1Ag00330	--	0	0	0	0	0	0	--	--	--	--	--	--	--	--	--	--	--	--	--	--	hypothetical protein RchiOBHm_Chr6g0258761 [Rosa chinensis]
Fxa1Ag00332	Fxa1Ag00332	LOC112189959	0	0	0	0	0	0	--	--	--	--	--	Molecular Function: electron transfer activity (GO:0009055);; Cellular Component: integral component of membrane (GO:0016021);;	--	--	--	--	Plastocyanin-like domain	--	--	--	cucumber peeling cupredoxin-like [Rosa chinensis]
Fxa1Ag00333	Fxa1Ag00333	LOC101313242	0	0	0	0	0.092015	0	--	--	--	--	--	Molecular Function: electron transfer activity (GO:0009055);; Cellular Component: integral component of membrane (GO:0016021);;	--	--	--	--	Plastocyanin-like domain	--	S	Function unknown	PREDICTED: stellacyanin-like [Fragaria vesca subsp. vesca]
Fxa1Ag00335	Fxa1Ag00335	--	0	0	0	0	0	0	--	--	--	--	--	--	--	--	--	--	--	--	--	--	--
Fxa1Ag00337	Fxa1Ag00337	LOC101294403	0	0	0	0	0	0	--	--	--	--	--	Molecular Function: electron transfer activity (GO:0009055);;	--	--	--	--	Plastocyanin-like domain	--	--	--	PREDICTED: umecyanin-like [Fragaria vesca subsp. vesca]
Fxa1Ag00338	Fxa1Ag00338	--	0	0	0	0	0	0	--	--	--	--	--	Molecular Function: electron transfer activity (GO:0009055);;	--	--	--	--	Plastocyanin-like domain	--	--	--	putative cupredoxin [Rosa chinensis]
Fxa1Ag00339	Fxa1Ag00339	LOC101294985	0	0	0	0	0	0	--	--	--	--	--	Molecular Function: electron transfer activity (GO:0009055);;	--	--	--	--	Plastocyanin-like domain	--	--	--	PREDICTED: early nodulin-like protein 1 [Fragaria vesca subsp. vesca]
Fxa1Ag00340	Fxa1Ag00340	LOC101294701	0	0	0	0	0	0	--	--	--	--	--	Molecular Function: electron transfer activity (GO:0009055);;	--	--	--	--	Plastocyanin-like domain	--	--	--	PREDICTED: umecyanin-like [Fragaria vesca subsp. vesca]
Fxa1Ag00341	Fxa1Ag00341	LOC105353193	0	0	0	0	0	0	--	--	--	--	--	Molecular Function: electron transfer activity (GO:0009055);; Cellular Component: anchored component of plasma membrane (GO:0046658);;	--	--	--	--	Plastocyanin-like domain	--	--	--	PREDICTED: blue copper protein-like [Fragaria vesca subsp. vesca]
Fxa1Ag00342	Fxa1Ag00342	--	0	0	0	0	0	0	--	--	--	--	--	--	--	--	--	--	--	--	--	--	--
Fxa1Ag00343	Fxa1Ag00343	LOC101314307	0	0	0	0	0	0	--	--	--	--	--	Molecular Function: electron transfer activity (GO:0009055);; Cellular Component: anchored component of plasma membrane (GO:0046658);;	--	--	--	--	Plastocyanin-like domain	--	--	--	PREDICTED: uncharacterized protein LOC101314307 [Fragaria vesca subsp. vesca]
Fxa1Ag00344	Fxa1Ag00344	LOC101314594	0.024552	0	0.025585	0.049468	0.106677	0	--	--	--	--	--	Cellular Component: integral component of membrane (GO:0016021);;	K20890|3.1e-59|oeu:111370894|K20890 xylan alpha-glucuronosyltransferase [EC:2.4.1.-] | (RefSeq) UDP-glucuronate:xylan alpha-glucuronosyltransferase 1-like	--	[R]	General function prediction only	Ankyrin repeats (3 copies)	--	G	Carbohydrate transport and metabolism	PREDICTED: uncharacterized protein LOC101314594 [Fragaria vesca subsp. vesca]
Fxa1Ag00345	Fxa1Ag00345	LOC101314594	0	0	0	0	0	0	--	--	--	--	--	Cellular Component: integral component of membrane (GO:0016021);;	--	--	--	--	Ankyrin repeats (many copies)	--	G	Carbohydrate transport and metabolism	PREDICTED: uncharacterized protein LOC101314594 [Fragaria vesca subsp. vesca]
Fxa1Ag00346	Fxa1Ag00346	LOC101295274	0.059739	0.089174	0	0	0.130929	0	--	--	--	--	--	Molecular Function: DNA binding (GO:0003677);; Molecular Function: DNA-binding transcription factor activity (GO:0003700);; Cellular Component: nucleus (GO:0005634);; Molecular Function: protein dimerization activity (GO:0046983);;	K09264|1.2e-16|aly:9305030|K09264 MADS-box transcription factor, plant | (RefSeq) agamous-like MADS-box protein AGL21 isoform X1	--	[K]	Transcription	SRF-type transcription factor (DNA-binding and dimerisation domain)	Agamous-like MADS-box protein AGL18 OS=Arabidopsis thaliana OX=3702 GN=AGL18 PE=1 SV=1	K	Transcription	PREDICTED: agamous-like MADS-box protein AGL18 [Fragaria vesca subsp. vesca]
Fxa1Ag00347	Fxa1Ag00347	LOC101295566	0	0	0	0	0	0	--	--	--	--	--	Molecular Function: electron transfer activity (GO:0009055);;	--	--	--	--	Plastocyanin-like domain	Cucumber peeling cupredoxin OS=Cucumis sativus OX=3659 PE=1 SV=3	--	--	PREDICTED: umecyanin-like [Fragaria vesca subsp. vesca]
Fxa1Ag00350	Fxa1Ag00350	LOC101290691	0.620198	0.716799	0.572583	0.149693	0.213074	0	--	--	--	--	--	Biological Process: photosystem II repair (GO:0010206);;	--	--	--	--	--	Thylakoid lumenal 16.5 kDa protein, chloroplastic OS=Arabidopsis thaliana OX=3702 GN=At4g02530 PE=1 SV=3	S	Function unknown	PREDICTED: thylakoid lumenal 16.5 kDa protein, chloroplastic [Fragaria vesca subsp. vesca]
Fxa1Ag00351	Fxa1Ag00351	LOC105349631	0	0	0	0	0	0	--	--	--	--	--	--	--	--	--	--	--	--	--	--	PREDICTED: uncharacterized protein LOC105349631 [Fragaria vesca subsp. vesca]
Fxa1Ag00352	Fxa1Ag00352	LOC101296428	0	0	0	0	0	0	--	--	--	--	--	--	--	--	--	--	--	--	--	--	PREDICTED: uncharacterized protein LOC101296428 [Fragaria vesca subsp. vesca]
Fxa1Ag00355	Fxa1Ag00355	LOC101296713	0.467808	1.36594	1.13564	0	0.277221	0	--	--	--	--	--	Molecular Function: nucleoside transmembrane transporter activity (GO:0005337);; Cellular Component: integral component of membrane (GO:0016021);;	K15014|6.8e-226|fve:101296713|K15014 solute carrier family 29 (equilibrative nucleoside transporter), member 1/2/3 | (RefSeq) equilibrative nucleotide transporter 8	--	[F]	Nucleotide transport and metabolism	Nucleoside transporter	Equilibrative nucleotide transporter 8 OS=Arabidopsis thaliana OX=3702 GN=ETN8 PE=2 SV=1	F	Nucleotide transport and metabolism	PREDICTED: equilibrative nucleotide transporter 8 [Fragaria vesca subsp. vesca]
Fxa1Ag00356	Fxa1Ag00356	LOC101297004	0	0	0	0	0	0	--	--	--	--	--	Cellular Component: integral component of membrane (GO:0016021);;	K02433|3.7e-55|apro:F751_6020|K02433 aspartyl-tRNA(Asn)/glutamyl-tRNA(Gln) amidotransferase subunit A [EC:6.3.5.6 6.3.5.7] | (RefSeq) Glutamyl-tRNA(Gln) amidotransferase subunit A	Aminoacyl-tRNA biosynthesis (ko00970)	[I]	Lipid transport and metabolism	CRAL/TRIO domain	Phosphatidylinositol/phosphatidylcholine transfer protein SFH12 OS=Arabidopsis thaliana OX=3702 GN=SFH12 PE=2 SV=1	I	Lipid transport and metabolism	PREDICTED: phosphatidylinositol/phosphatidylcholine transfer protein SFH12-like [Fragaria vesca subsp. vesca]
Fxa1Ag00359	Fxa1Ag00359	LOC105349686	0.063355	0	0	0	0.658417	0	--	--	--	--	--	--	--	--	--	--	--	--	--	--	PREDICTED: uncharacterized protein LOC105349686 [Fragaria vesca subsp. vesca]
Fxa1Ag00361	Fxa1Ag00361	--	0	0	0	0	0	0	--	--	--	--	--	--	--	--	--	--	--	--	--	--	--
Fxa1Ag00366	Fxa1Ag00366	LOC101297293	0	0	0	0	0	0	--	--	--	--	--	Molecular Function: DNA binding (GO:0003677);; Molecular Function: DNA-binding transcription factor activity (GO:0003700);; Cellular Component: nucleus (GO:0005634);;	K09286|9.1e-18|mus:103994622|K09286 EREBP-like factor | (RefSeq) ethylene-responsive transcription factor 3-like	--	--	--	AP2 domain	Ethylene-responsive transcription factor WIN1 OS=Arabidopsis thaliana OX=3702 GN=WIN1 PE=2 SV=1	K	Transcription	PREDICTED: ethylene-responsive transcription factor WIN1-like [Fragaria vesca subsp. vesca]
Fxa1Ag00367	Fxa1Ag00367	LOC101295850	0.33708	0.149128	0.621586	0.070021	0.128989	0.051162	--	--	--	--	--	Biological Process: cellular response to phosphate starvation (GO:0016036);;	K24195|4.5e-06|csv:101206345|K24195 xenotropic and polytropic retrovirus receptor 1 | (RefSeq) phosphate transporter PHO1	--	[P]	Inorganic ion transport and metabolism	SPX domain	SPX domain-containing protein 2 OS=Arabidopsis thaliana OX=3702 GN=SPX2 PE=2 SV=1	P	Inorganic ion transport and metabolism	PREDICTED: SPX domain-containing protein 1-like [Fragaria vesca subsp. vesca]
Fxa1Ag00368	Fxa1Ag00368	LOC105349647	0	0	0	0	0	0	--	--	--	--	--	--	--	--	--	--	--	--	--	--	PREDICTED: uncharacterized protein LOC105349647 [Fragaria vesca subsp. vesca]
Fxa1Ag00369	Fxa1Ag00369	LOC101296138	0	0	0	0	0	0	--	--	--	--	--	Molecular Function: peroxidase activity (GO:0004601);; Cellular Component: extracellular region (GO:0005576);; Biological Process: response to oxidative stress (GO:0006979);; Molecular Function: heme binding (GO:0020037);; Biological Process: hydrogen peroxide catabolic process (GO:0042744);; Molecular Function: metal ion binding (GO:0046872);;	K00430|2.1e-177|fve:101296138|K00430 peroxidase [EC:1.11.1.7] | (RefSeq) peroxidase 25	Phenylpropanoid biosynthesis (ko00940)	--	--	Peroxidase	Peroxidase 25 OS=Arabidopsis thaliana OX=3702 GN=PER25 PE=2 SV=2	Q	Secondary metabolites biosynthesis, transport and catabolism	PREDICTED: peroxidase 25 [Fragaria vesca subsp. vesca]
Fxa1Ag00371	Fxa1Ag00371	LOC101297879	0	0.054773	0	0	0	0	--	--	--	[GI]	Carbohydrate transport and metabolism;; Lipid transport and metabolism	Molecular Function: pectinesterase activity (GO:0030599);; Biological Process: cell wall modification (GO:0042545);; Molecular Function: aspartyl esterase activity (GO:0045330);; Biological Process: pectin catabolic process (GO:0045490);;	K01051|1.7e-148|fve:101297879|K01051 pectinesterase [EC:3.1.1.11] | (RefSeq) probable pectinesterase/pectinesterase inhibitor 7	Pentose and glucuronate interconversions (ko00040)	--	--	Pectinesterase	Probable pectinesterase/pectinesterase inhibitor 7 OS=Arabidopsis thaliana OX=3702 GN=PME7 PE=2 SV=1	G	Carbohydrate transport and metabolism	PREDICTED: probable pectinesterase/pectinesterase inhibitor 7 [Fragaria vesca subsp. vesca]
Fxa1Ag00378	Fxa1Ag00378	LOC112170875	0.459667	0.621671	1.21396	0	0	0.025327	--	--	--	--	--	Biological Process: regulation of cytokine production (GO:0001817);; Biological Process: negative regulation of cytokine production (GO:0001818);; Biological Process: regulation of cytokine-mediated signaling pathway (GO:0001959);; Biological Process: negative regulation of cytokine-mediated signaling pathway (GO:0001960);; Molecular Function: molecular_function (GO:0003674);; Molecular Function:…	K16284|1.9e-11|ppp:112282619|K16284 E3 ubiquitin-protein ligase SIS3 [EC:2.3.2.27] | (RefSeq) E3 ubiquitin-protein ligase SIS3-like isoform X1	--	[O]	Posttranslational modification, protein turnover, chaperones	Ring finger domain	NEP1-interacting protein-like 1 OS=Arabidopsis thaliana OX=3702 GN=ATL27 PE=2 SV=1	O	Posttranslational modification, protein turnover, chaperones	probable E3 ubiquitin-protein ligase RHA1A [Rosa chinensis]
Fxa1Ag00380	Fxa1Ag00380	LOC101298167	0	0.084021	0.057448	0.132705	0	0	--	--	--	--		Molecular Function: protein kinase activity (GO:0004672);; Molecular Function: ATP binding (GO:0005524);; Molecular Function: glycerophosphodiester phosphodiesterase activity (GO:0008889);; Cellular Component: integral component of membrane (GO:0016021);; Molecular Function: polysaccharide binding (GO:0030247);;	K03283|6.1e-44|qsu:112017276|K03283 heat shock 70kDa protein 1/2/6/8 | (RefSeq) heat shock cognate 70 kDa protein 2-like	Spliceosome (ko03040);; Protein processing in endoplasmic reticulum (ko04141);; Endocytosis (ko04144)	--	--	Protein kinase domain	Rust resistance kinase Lr10 OS=Triticum aestivum OX=4565 GN=LRK10 PE=2 SV=1	T	Signal transduction mechanisms	PREDICTED: probable receptor-like protein kinase At5g39020 [Fragaria vesca subsp. vesca]
Fxa1Ag00381	Fxa1Ag00381	LOC101298167	0	0	0	0	0	0	--	--	--	--	--	Molecular Function: protein kinase activity (GO:0004672);; Molecular Function: ATP binding (GO:0005524);; Molecular Function: glycerophosphodiester phosphodiesterase activity (GO:0008889);; Cellular Component: integral component of membrane (GO:0016021);; Molecular Function: polysaccharide binding (GO:0030247);;	--	--	--	--	Wall-associated receptor kinase galacturonan-binding	--	T	Signal transduction mechanisms	PREDICTED: probable receptor-like protein kinase At5g39020 [Fragaria vesca subsp. vesca]
Fxa1Ag00382	Fxa1Ag00382	LOC101298927	0.43359	0.487915	0.328545	0.460716	0.516431	0.336175	--	--	--	--		Molecular Function: protein kinase activity (GO:0004672);; Molecular Function: ATP binding (GO:0005524);; Molecular Function: glycerophosphodiester phosphodiesterase activity (GO:0008889);;	K13416|7.5e-51|mdm:103416332|K13416 brassinosteroid insensitive 1-associated receptor kinase 1 [EC:2.7.10.1 2.7.11.1] | (RefSeq) BRASSINOSTEROID INSENSITIVE 1-associated receptor kinase 1-like isoform X1	MAPK signaling pathway - plant (ko04016);; Plant hormone signal transduction (ko04075);; Plant-pathogen interaction (ko04626)	[T]	Signal transduction mechanisms	Protein kinase domain	Rust resistance kinase Lr10 OS=Triticum aestivum OX=4565 GN=LRK10 PE=2 SV=1	T	Signal transduction mechanisms	PREDICTED: glycerophosphodiester phosphodiesterase protein kinase domain-containing GDPDL2-like [Fragaria vesca subsp. vesca]
Fxa1Ag00383	Fxa1Ag00383	LOC101298167	0	0.051399	0.135538	0	0	0	--	--	--	--	--	Molecular Function: protein kinase activity (GO:0004672);; Molecular Function: ATP binding (GO:0005524);; Molecular Function: glycerophosphodiester phosphodiesterase activity (GO:0008889);; Cellular Component: integral component of membrane (GO:0016021);; Molecular Function: polysaccharide binding (GO:0030247);;	--	--	--	--	Wall-associated receptor kinase galacturonan-binding	--	T	Signal transduction mechanisms	PREDICTED: probable receptor-like protein kinase At5g39020 [Fragaria vesca subsp. vesca]
Fxa1Ag00384	Fxa1Ag00384	LOC101303418	1.10111	0.454285	0.50623	0.815532	1.43323	0.637053	--	--	--	--	--	Molecular Function: protein kinase activity (GO:0004672);; Molecular Function: ATP binding (GO:0005524);; Molecular Function: glycerophosphodiester phosphodiesterase activity (GO:0008889);;	--	--	[T]	Signal transduction mechanisms	--	LEAF RUST 10 DISEASE-RESISTANCE LOCUS RECEPTOR-LIKE PROTEIN KINASE-like 2.4 OS=Arabidopsis thaliana OX=3702 GN=LRK10L-2.4 PE=3 SV=1	T	Signal transduction mechanisms	PREDICTED: glycerophosphodiester phosphodiesterase protein kinase domain-containing GDPDL2-like [Fragaria vesca subsp. vesca]
Fxa1Ag00385	Fxa1Ag00385	LOC101298462	0.331477	0.412253	0.270024	0.289419	0.160112	0.36116	--	--	--	--	--	--	K05849|8.1e-65|ini:109158657|K05849 solute carrier family 8 (sodium/calcium exchanger) | (RefSeq) pentatricopeptide repeat-containing protein At3g62890-like	--	[R]	General function prediction only	PPR repeat	Pentatricopeptide repeat-containing protein At5g48910 OS=Arabidopsis thaliana OX=3702 GN=PCMP-H38 PE=2 SV=1	S	Function unknown	PREDICTED: pentatricopeptide repeat-containing protein At5g48910-like [Fragaria vesca subsp. vesca]
Fxa1Ag00388	Fxa1Ag00388	LOC101298748	0	0	0	0	0	0	--	--	--	[E]	Amino acid transport and metabolism	Biological Process: oligopeptide transport (GO:0006857);; Cellular Component: integral component of membrane (GO:0016021);; Molecular Function: transmembrane transporter activity (GO:0022857);;	K14638|9.9e-133|smo:SELMODRAFT_97812|K14638 solute carrier family 15 (peptide/histidine transporter), member 3/4 | (RefSeq) hypothetical protein	--	[E]	Amino acid transport and metabolism	POT family	Protein NRT1/ PTR FAMILY 6.2 OS=Arabidopsis thaliana OX=3702 GN=NPF6.2 PE=1 SV=1	E	Amino acid transport and metabolism	PREDICTED: protein NRT1/ PTR FAMILY 6.2 [Fragaria vesca subsp. vesca]
Fxa1Ag00389	Fxa1Ag00389	--	0	0	0	0	0	0	--	--	--	--	--	--	--	--	--	--	--	--	--	--	--
Fxa1Ag00391	Fxa1Ag00391	--	0	0	0	0	0	0	--	--	--	--	--	--	--	--	--	--	--	--	--	--	--
Fxa1Ag00393	Fxa1Ag00393	LOC101301519	0	0	0	0	0	0	--	--	--	--	--	Cellular Component: integral component of membrane (GO:0016021);;	--	--	--	--	Fasciclin domain	Fasciclin-like arabinogalactan protein 9 OS=Arabidopsis thaliana OX=3702 GN=FLA9 PE=2 SV=1	S	Function unknown	PREDICTED: fasciclin-like arabinogalactan protein 13 [Fragaria vesca subsp. vesca]
Fxa1Ag00394	Fxa1Ag00394	LOC101299329	0.183442	0.397559	0.259141	0.637204	0.345859	0.320134	--	--	--	--	--	Biological Process: regulation of mitochondrial RNA catabolic process (GO:0000960);; Biological Process: positive regulation of mitochondrial RNA catabolic process (GO:0000962);; Molecular Function: molecular_function (GO:0003674);; Molecular Function: nucleic acid binding (GO:0003676);; Molecular Function: RNA binding (GO:0003723);; Molecular Function: catalytic activity (GO:0003824);; Molecular…	K22262|3.6e-109|qsu:112034235|K22262 WD repeat and FYVE domain-containing protein 3 | (RefSeq) protein SPIRRIG	--	[R]	General function prediction only	PPR repeat family	Pentatricopeptide repeat-containing protein At4g32430, mitochondrial OS=Arabidopsis thaliana OX=3702 GN=PCMP-E40 PE=2 SV=1	S	Function unknown	PREDICTED: pentatricopeptide repeat-containing protein At4g32430, mitochondrial [Fragaria vesca subsp. vesca]
Fxa1Ag00395	Fxa1Ag00395	--	0.642519	2.02812	1.0035	1.07067	1.21232	0.694622	--	--	--	--	--	--	--	--	--	--	--	--	--	--	--
Fxa1Ag00398	Fxa1Ag00398	LOC101299617	0	0.258066	0.347944	0	0	0	--	--	--	--	--	Cellular Component: cytoplasm (GO:0005737);; Biological Process: protein ubiquitination (GO:0016567);; Molecular Function: ubiquitin protein ligase activity (GO:0061630);;	K11982|2.7e-14|han:110893064|K11982 E3 ubiquitin-protein ligase RNF115/126 [EC:2.3.2.27] | (RefSeq) E3 ubiquitin-protein ligase RDUF1-like	--	[O]	Posttranslational modification, protein turnover, chaperones	Ring finger domain	--	O	Posttranslational modification, protein turnover, chaperones	PREDICTED: E3 ubiquitin-protein ligase RNF126-like [Fragaria vesca subsp. vesca]
Fxa1Ag00399	Fxa1Ag00399	LOC101299617	0.423117	0.306108	0.44665	0.453191	0.172225	0.347965	--	--	--	--	--	Molecular Function: DNA helicase activity (GO:0003678);; Molecular Function: DNA replication origin binding (GO:0003688);; Molecular Function: ATP binding (GO:0005524);; Cellular Component: nucleus (GO:0005634);; Biological Process: DNA replication initiation (GO:0006270);; Cellular Component: MCM complex (GO:0042555);;	K02209|3.0e-24|fve:101291657|K02209 DNA replication licensing factor MCM5 [EC:3.6.4.12] | (RefSeq) DNA replication licensing factor MCM5	DNA replication (ko03030)	[L]	Replication, recombination and repair	MCM AAA-lid domain	DNA replication licensing factor MCM5 OS=Oryza sativa subsp. indica OX=39946 GN=MCM5 PE=3 SV=1	O	Posttranslational modification, protein turnover, chaperones	PREDICTED: E3 ubiquitin-protein ligase RNF126-like [Fragaria vesca subsp. vesca]
Fxa1Ag00402	Fxa1Ag00402	LOC101299902	0	0.255496	0.050451	0	0.06245	0	--	--	--	--	--	Molecular Function: ATP transmembrane transporter activity (GO:0005347);; Cellular Component: integral component of membrane (GO:0016021);;	K14684|1.2e-230|fve:101299902|K14684 solute carrier family 25 (mitochondrial phosphate transporter), member 23/24/25/41 | (RefSeq) adenine nucleotide transporter BT1, chloroplastic/mitochondrial	--	[C]	Energy production and conversion	Mitochondrial carrier protein	Adenine nucleotide transporter BT1, chloroplastic/mitochondrial OS=Arabidopsis thaliana OX=3702 GN=BT1 PE=1 SV=1	C	Energy production and conversion	PREDICTED: adenine nucleotide transporter BT1, chloroplastic/mitochondrial [Fragaria vesca subsp. vesca]
Fxa1Ag00403	Fxa1Ag00403	LOC101300185	0.204323	0.597435	0.34587	0	0.051089	0.151368	--	--	--	[L]	Replication, recombination and repair	Molecular Function: nucleic acid binding (GO:0003676);; Molecular Function: RNA helicase activity (GO:0003724);; Molecular Function: ATP binding (GO:0005524);;	K11594|0.0e+00|fve:101300185|K11594 ATP-dependent RNA helicase DDX3X [EC:3.6.4.13] | (RefSeq) DEAD-box ATP-dependent RNA helicase 52B-like	--	[A]	RNA processing and modification	DEAD/DEAH box helicase	DEAD-box ATP-dependent RNA helicase 52B OS=Oryza sativa subsp. japonica OX=39947 GN=PL10B PE=2 SV=1	A	RNA processing and modification	PREDICTED: DEAD-box ATP-dependent RNA helicase 52B-like [Fragaria vesca subsp. vesca]
Fxa1Ag00404	Fxa1Ag00404	--	0	0	0	0	0	0	--	--	--	--	--	--	--	--	--	--	Protein of unknown function (DUF1668)	--	--	--	putative kelch-type beta propeller [Rosa chinensis]
Fxa1Ag00407	Fxa1Ag00407	--	0.132958	0.080105	0.313781	0.095862	0.131604	0.120155	--	--	--	--	--	--	--	--	--	--	--	--	--	--	--
Fxa1Ag00409	Fxa1Ag00409	LOC101304028	0.802179	0.800656	0.917609	0.596831	0.457112	1.03215	--	--	--	[Q]	Secondary metabolites biosynthesis, transport and catabolism	Molecular Function: dioxygenase activity (GO:0051213);;	K08234|1.0e-10|fve:101305877|K08234 glyoxylase I family protein | (RefSeq) uncharacterized LOC101305877	--	--	--	Glyoxalase/Bleomycin resistance protein/Dioxygenase superfamily	--	S	Function unknown	PREDICTED: uncharacterized protein LOC101304028 [Fragaria vesca subsp. vesca]
Fxa1Ag00410	Fxa1Ag00410	LOC101300482	0	0	0.333214	0.196294	0	0	--	--	--	--	--	Biological Process: microtubule-based process (GO:0007017);; Molecular Function: hydrolase activity (GO:0016787);; Cellular Component: dynein complex (GO:0030286);;	K10418|7.9e-106|fve:101300482|K10418 dynein light chain LC8-type | (RefSeq) uncharacterized LOC101300482	--	[Z]	Cytoskeleton	Dynein light chain type 1	--	Z	Cytoskeleton	PREDICTED: uncharacterized protein LOC101300482 [Fragaria vesca subsp. vesca]
Fxa1Ag00412	Fxa1Ag00412	LOC101301046	0.165518	0.392759	0.219006	0.123571	0.149084	0.098466	--	--	--	--	--	Molecular Function: metal ion binding (GO:0046872);;	K22415|2.0e-68|cmo:103502743|K22415 zinc finger CCCH domain-containing protein 11 | (RefSeq) zinc finger CCCH domain-containing protein 34-like	--	[S]	Function unknown	Zinc-finger containing family	Zinc finger CCCH domain-containing protein 34 OS=Oryza sativa subsp. japonica OX=39947 GN=Os05g0176400 PE=2 SV=1	S	Function unknown	PREDICTED: zinc finger CCCH domain-containing protein 34-like isoform X2 [Fragaria vesca subsp. vesca]
Fxa1Ag00414	Fxa1Ag00414	LOC101305100	0	0.027143	0.0136	0	0	0	--	--	--	[M]	Cell wall/membrane/envelope biogenesis	Biological Process: nitrogen compound metabolic process (GO:0006807);; Molecular Function: aspartate racemase activity (GO:0047689);;	--	--	--	--	Asp/Glu/Hydantoin racemase	--	M	Cell wall/membrane/envelope biogenesis	PREDICTED: uncharacterized protein LOC101305100 [Fragaria vesca subsp. vesca]
Fxa1Ag00416	Fxa1Ag00416	--	0.128488	0.16896	0	0	0	0.057459	--	--	--	--	--	--	--	--	--	--	--	--	--	--	--
Fxa1Ag00419	Fxa1Ag00419	LOC105349686	0	0.165893	0.072757	0.159009	0.047845	0.037655	--	--	--	--	--	--	--	--	--	--	Protein of unknown function (DUF1668)	--	--	--	PREDICTED: uncharacterized protein LOC105349686 [Fragaria vesca subsp. vesca]
Fxa1Ag00420	Fxa1Ag00420	--	0	0	0	0	0	0	--	--	--	--	--	--	--	--	--	--	--	--	--	--	--
Fxa1Ag00421	Fxa1Ag00421	LOC105352239	0.06237	0.032998	0	0	0	0	--	--	--	--	--	--	--	--	--	--	--	--	S	Function unknown	PREDICTED: vegetative cell wall protein gp1-like [Fragaria vesca subsp. vesca]
Fxa1Ag00422	Fxa1Ag00422	LOC101307041	0	0	0	0	0	0	--	--	--	--	--	--	--	--	--	--	--	--	--	--	PREDICTED: uncharacterized protein LOC101307041 [Fragaria vesca subsp. vesca]
Fxa1Ag00424	Fxa1Ag00424	--	0	0	0	0	0	0	--	--	--	--	--	Molecular Function: zinc ion binding (GO:0008270);;	K03798|8.5e-30|pda:103716421|K03798 cell division protease FtsH [EC:3.4.24.-] | (RefSeq) ATP-dependent zinc metalloprotease FTSH 6, chloroplastic-like	--	[R]	General function prediction only	PPR repeat family	Pentatricopeptide repeat-containing protein At1g08070, chloroplastic OS=Arabidopsis thaliana OX=3702 GN=PCMP-H12 PE=2 SV=1	S	Function unknown	DYW domain containing protein [Parasponia andersonii]
Fxa1Ag00426	Fxa1Ag00426	LOC101307618	0.55162	0	0	0.211919	0.075558	0	--	--	--	--	--	Cellular Component: integral component of membrane (GO:0016021);;	--	--	--	--	Early nodulin 93 ENOD93 protein	Early nodulin-93 OS=Glycine max OX=3847 PE=2 SV=1	S	Function unknown	PREDICTED: early nodulin-93-like [Fragaria vesca subsp. vesca]
Fxa1Ag00427	Fxa1Ag00427	LOC101307917	0	0	0	0.083087	0	0	--	--	--	[U]	Intracellular trafficking, secretion, and vesicular transport	Molecular Function: protein kinase activity (GO:0004672);; Molecular Function: ATP binding (GO:0005524);;	K08286|4.5e-286|fve:101307917|K08286 protein-serine/threonine kinase [EC:2.7.11.-] | (RefSeq) protein kinase PINOID 2	--	[R]	General function prediction only	Protein kinase domain	Protein kinase PINOID 2 OS=Oryza sativa subsp. japonica OX=39947 GN=PID2 PE=2 SV=1	T	Signal transduction mechanisms	PREDICTED: protein kinase PINOID 2 [Fragaria vesca subsp. vesca]
Fxa1Ag00428	Fxa1Ag00428	LOC105353210	0	0	0	0	0	0	--	--	--	--	--	Molecular Function: molecular_function (GO:0003674);; Molecular Function: catalytic activity (GO:0003824);; Molecular Function: protein kinase activity (GO:0004672);; Molecular Function: protein serine/threonine kinase activity (GO:0004674);; Molecular Function: binding (GO:0005488);; Molecular Function: protein binding (GO:0005515);; Molecular Function: calmodulin binding (GO:0005516);; Molecula…	K03327|6.1e-10|cic:CICLE_v10018703mg|K03327 multidrug resistance protein, MATE family | (RefSeq) hypothetical protein	--	--	--	D-mannose binding lectin	G-type lectin S-receptor-like serine/threonine-protein kinase At4g27290 OS=Arabidopsis thaliana OX=3702 GN=At4g27290 PE=3 SV=4	T	Signal transduction mechanisms	PREDICTED: G-type lectin S-receptor-like serine/threonine-protein kinase At2g19130 [Fragaria vesca subsp. vesca]
Fxa1Ag00429	Fxa1Ag00429	LOC101308207	0.538835	0.499774	0.81081	0.524623	0.423441	0.22299	--	--	--	--	--	Cellular Component: integral component of membrane (GO:0016021);;	--	--	--	--	--	--	--	--	PREDICTED: uncharacterized protein LOC101308207 [Fragaria vesca subsp. vesca]
Fxa1Ag00430	Fxa1Ag00430	--	0.065559	0	0	0.08725	0.109159	0.152404	--	--	--	--	--	--	--	--	--	--	Kelch motif	--	--	--	putative kelch-type beta propeller [Rosa chinensis]
Fxa1Ag00431	Fxa1Ag00431	LOC101302206	0	0.012688	0	0	0	0	--	--	--	--		Molecular Function: protein kinase activity (GO:0004672);; Molecular Function: ATP binding (GO:0005524);;	K04424|1.4e-49|jcu:105638151|K04424 sterile alpha motif and leucine zipper containing kinase AZK [EC:2.7.11.25] | (RefSeq) serine/threonine-protein kinase EDR1 isoform X2	--	[T]	Signal transduction mechanisms	Protein tyrosine and serine/threonine kinase	Probable serine/threonine-protein kinase SIS8 OS=Arabidopsis thaliana OX=3702 GN=SIS8 PE=1 SV=1	T	Signal transduction mechanisms	PREDICTED: uncharacterized protein LOC101302206 [Fragaria vesca subsp. vesca]
Fxa1Ag00432	Fxa1Ag00432	--	0	0	0	0	0	0	--	--	--	--	--	--	--	--	--	--	--	--	--	--	putative kelch-type beta propeller [Rosa chinensis]
Fxa1Ag00433	Fxa1Ag00433	LOC105352733	0	0	0	0	0	0.165645	--	--	--	--	--	Molecular Function: DNA binding (GO:0003677);;	--	--	--	--	--	--	--	--	PREDICTED: zinc finger BED domain-containing protein RICESLEEPER 3-like [Fragaria vesca subsp. vesca]
Fxa1Ag00438	Fxa1Ag00438	LOC101313410	0	0	0	0	0	0	--	--	--	--	--	--	--	--	--	--	Protein of unknown function (DUF1668)	--	--	--	PREDICTED: uncharacterized protein LOC101313410 isoform X2 [Fragaria vesca subsp. vesca]
Fxa1Ag00441	Fxa1Ag00441	LOC101310444	0.034649	0	0	0.121198	0	0	--	--	--	[QV]	Secondary metabolites biosynthesis, transport and catabolism;; Defense mechanisms	Molecular Function: monooxygenase activity (GO:0004497);; Molecular Function: iron ion binding (GO:0005506);; Cellular Component: integral component of membrane (GO:0016021);; Molecular Function: oxidoreductase activity, acting on paired donors, with incorporation or reduction of molecular oxygen (GO:0016705);; Molecular Function: heme binding (GO:0020037);;	K15639|4.3e-308|fve:101310444|K15639 PHYB activation tagged suppressor 1 [EC:1.14.-.-] | (RefSeq) cytochrome P450 734A1	Brassinosteroid biosynthesis (ko00905)	[QI]	Secondary metabolites biosynthesis, transport and catabolism;; Lipid transport and metabolism	Cytochrome P450	Cytochrome P450 734A1 OS=Arabidopsis thaliana OX=3702 GN=CYP734A1 PE=2 SV=1	Q	Secondary metabolites biosynthesis, transport and catabolism	PREDICTED: cytochrome P450 734A1 [Fragaria vesca subsp. vesca]
Fxa1Ag00442	Fxa1Ag00442	--	0	0	0	0	0	0	--	--	--	--	--	--	--	--	--	--	--	--	--	--	--
Fxa1Ag00443	Fxa1Ag00443	--	0	0	0	0	0	0	--	--	--	--	--	--	--	--	--	--	--	--	--	--	--
Fxa1Ag00447	Fxa1Ag00447	--	0	0	0	0	0	0	--	--	--	--	--	--	--	--	--	--	--	--	--	--	hypothetical protein Prudu_009236 [Prunus dulcis]
Fxa1Ag00448	Fxa1Ag00448	--	0	0	0	0	0	0	--	--	--	--	--	--	--	--	--	--	--	--	--	--	--
Fxa1Ag00449	Fxa1Ag00449	LOC101296275	0	0	0	0	0	0	--	--	--	--	--	--	K14300|3.3e-13|pda:103721930|K14300 nuclear pore complex protein Nup133 | (RefSeq) LOW QUALITY PROTEIN: nuclear pore complex protein NUP133	RNA transport (ko03013)	--	--	Domain of unknown function (DUF4218)	--	S	Function unknown	PREDICTED: uncharacterized protein LOC101296275 [Fragaria vesca subsp. vesca]
Fxa1Ag00450	Fxa1Ag00450	LOC101296275	0	0	0	0	0	0	--	--	--	--	--	--	--	--	--	--	Transposase family tnp2	--	--	--	PREDICTED: uncharacterized protein LOC101296275 [Fragaria vesca subsp. vesca]
Fxa1Ag00451	Fxa1Ag00451	LOC101310148	0	0	0	0	0	0	--	--	--	--	--	--	K14300|6.1e-38|pda:103721930|K14300 nuclear pore complex protein Nup133 | (RefSeq) LOW QUALITY PROTEIN: nuclear pore complex protein NUP133	RNA transport (ko03013)	--	--	Transposase family tnp2	--	--	--	PREDICTED: uncharacterized protein LOC101310148 [Fragaria vesca subsp. vesca]
Fxa1Ag00452	Fxa1Ag00452	--	0	0	0	0	0	0	--	--	--	--	--	--	--	--	--	--	--	--	--	--	hypothetical protein Prudu_009236 [Prunus dulcis]
Fxa1Ag00453	Fxa1Ag00453	--	0	0	0	0	0	0	--	--	--	--	--	--	--	--	--	--	--	--	--	--	--
Fxa1Ag00454	Fxa1Ag00454	LOC101311506	0.021611	0.03821	0	0.187363	0.486468	0.136899	--	--	--	[T]	Signal transduction mechanisms	Molecular Function: voltage-gated potassium channel activity (GO:0005249);; Cellular Component: integral component of membrane (GO:0016021);; Biological Process: regulation of ion transmembrane transport (GO:0034765);;	K21867|0.0e+00|fve:101311506|K21867 potassium channel | (RefSeq) potassium channel AKT1	--	[PT]	Inorganic ion transport and metabolism;; Signal transduction mechanisms	Ion transport protein	Potassium channel AKT1 OS=Arabidopsis thaliana OX=3702 GN=AKT1 PE=1 SV=2	--	--	PREDICTED: potassium channel AKT1 [Fragaria vesca subsp. vesca]
Fxa1Ag00456	Fxa1Ag00456	LOC101312083	0.983198	1.06234	0.709044	0.274612	0.147773	0.041947	--	--	--	--	--	--	K14771|9.0e-27|egr:104415908|K14771 U3 small nucleolar RNA-associated protein 19 | (RefSeq) uncharacterized protein LOC104415908 isoform X1	--	--	--	Lytic transglycolase	--	S	Function unknown	PREDICTED: EG45-like domain containing protein [Fragaria vesca subsp. vesca]
Fxa1Ag00459	Fxa1Ag00459	LOC101302497	0	0	0	0	0	0	--	--	--	--	--	Molecular Function: magnesium ion binding (GO:0000287);; Molecular Function: terpene synthase activity (GO:0010333);;	K15803|2.8e-310|fve:101302497|K15803 (-)-germacrene D synthase [EC:4.2.3.75] | (RefSeq) (-)-germacrene D synthase-like	Sesquiterpenoid and triterpenoid biosynthesis (ko00909)	--	--	Terpene synthase family, metal binding domain	(-)-germacrene D synthase OS=Vitis vinifera OX=29760 GN=VIT_19s0014g04930 PE=1 SV=1	S	Function unknown	PREDICTED: (-)-germacrene D synthase-like isoform X1 [Fragaria vesca subsp. vesca]
Fxa1Ag00462	Fxa1Ag00462	LOC101313543	0.201893	0.200387	0.173916	0.04889	0.029672	0	--	--	--	[L]	Replication, recombination and repair	--	--	--	--	--	SOUL heme-binding protein	--	S	Function unknown	PREDICTED: uncharacterized protein LOC101313543 [Fragaria vesca subsp. vesca]
Fxa1Ag00463	Fxa1Ag00463	--	3.55002	10.9432	34.4611	0.170533	0.611387	0	--	--	--	--	--	--	--	--	--	--	--	--	--	--	hypothetical protein RchiOBHm_Chr2g0089511 [Rosa chinensis]
Fxa1Ag00464	Fxa1Ag00464	LOC101302787	0	0	0	0.169281	0	0.13963	--	--	--	--	--	Molecular Function: molecular_function (GO:0003674);; Molecular Function: nucleic acid binding (GO:0003676);; Molecular Function: RNA binding (GO:0003723);; Molecular Function: catalytic activity (GO:0003824);; Molecular Function: nuclease activity (GO:0004518);; Molecular Function: endonuclease activity (GO:0004519);; Molecular Function: binding (GO:0005488);; Cellular Component: cellular_compon…	K19090|1.6e-42|fve:101300361|K19090 CRISPR-associated protein Cas5t | (RefSeq) putative pentatricopeptide repeat-containing protein At3g05240	--	[R]	General function prediction only	PPR repeat	Pentatricopeptide repeat-containing protein At1g31430 OS=Arabidopsis thaliana OX=3702 GN=PCMP-E55 PE=2 SV=1	L	Replication, recombination and repair	PREDICTED: pentatricopeptide repeat-containing protein At1g08070-like [Fragaria vesca subsp. vesca]
Fxa1Ag00465	Fxa1Ag00465	LOC101302787	0.065294	0	0	0	0	0	--	--	--	--	--	Molecular Function: zinc ion binding (GO:0008270);;	K22733|3.0e-89|cit:102612526|K22733 magnesium transporter | (RefSeq) uncharacterized protein LOC102612526	--	[R]	General function prediction only	PPR repeat family	Pentatricopeptide repeat-containing protein At1g08070, chloroplastic OS=Arabidopsis thaliana OX=3702 GN=PCMP-H12 PE=2 SV=1	S	Function unknown	PREDICTED: pentatricopeptide repeat-containing protein At1g08070-like [Fragaria vesca subsp. vesca]
Fxa1Ag00467	Fxa1Ag00467	--	0	0	0	0	0	0	--	--	--	--	--	--	--	--	--	--	--	--	--	--	--
Fxa1Ag00469	Fxa1Ag00469	LOC101303649	0	0	0	0	0	0	--	--	--	--	--	--	K01410|5.9e-17|pmum:103333437|K01410 mitochondrial intermediate peptidase [EC:3.4.24.59] | (RefSeq) probable mitochondrial intermediate peptidase, mitochondrial	--	--	--	Protein of unknown function (DUF295)	--	--	--	PREDICTED: F-box protein At2g17036-like isoform X1 [Fragaria vesca subsp. vesca]
Fxa1Ag00470	Fxa1Ag00470	LOC107431702	0.530909	0	0.2205	0.981437	1.18799	1.09331	--	--	--	--	--	Molecular Function: RNA binding (GO:0003723);;	--	--	--	--	--	--	--	--	U1 small nuclear ribonucleoprotein 70 kDa [Ziziphus jujuba]
Fxa1Ag00471	Fxa1Ag00471	LOC101303649	0.439531	0.431182	0.362303	1.96445	1.06937	1.06131	--	--	--	--	--	--	K01410|3.2e-12|pmum:103333437|K01410 mitochondrial intermediate peptidase [EC:3.4.24.59] | (RefSeq) probable mitochondrial intermediate peptidase, mitochondrial	--	--	--	--	--	--	--	PREDICTED: uncharacterized protein LOC101303649 isoform X2 [Fragaria vesca subsp. vesca]
Fxa1Ag00472	Fxa1Ag00472	--	0	0	0	0	0	0	--	--	--	--	--	--	--	--	--	--	--	--	--	--	--
Fxa1Ag00476	Fxa1Ag00476	LOC101297078	0.047671	0.03775	0.078817	0.082255	0.539923	0.126447	--	--	--	--	--	Molecular Function: protein kinase activity (GO:0004672);; Molecular Function: ATP binding (GO:0005524);; Cellular Component: integral component of membrane (GO:0016021);;	K00924|6.1e-71|oeu:111407838|K00924 kinase [EC:2.7.1.-] | (RefSeq) receptor-like protein kinase 5	--	--	--	Protein kinase domain	Leucine-rich repeat receptor-like serine/threonine-protein kinase BAM1 OS=Arabidopsis thaliana OX=3702 GN=BAM1 PE=1 SV=1	T	Signal transduction mechanisms	PREDICTED: receptor-like protein kinase HSL1 [Fragaria vesca subsp. vesca]
Fxa1Ag00477	Fxa1Ag00477	LOC101296509	0.02045	0.09285	0.510512	0	0.439835	0.396258	--	--	--	[J]	Translation, ribosomal structure and biogenesis	Molecular Function: RNA binding (GO:0003723);; Biological Process: RNA processing (GO:0006396);; Molecular Function: RNA methyltransferase activity (GO:0008173);;	K15507|3.2e-111|fve:101296509|K15507 21S rRNA (GM2251-2'-O)-methyltransferase [EC:2.1.1.-] | (RefSeq) uncharacterized LOC101296509	--	[A]	RNA processing and modification	SpoU rRNA Methylase family	--	A	RNA processing and modification	PREDICTED: uncharacterized protein LOC101296509 [Fragaria vesca subsp. vesca]
Fxa1Ag00478	Fxa1Ag00478	LOC101296509	0	0.172943	0.166566	0	0.1294	0.105262	--	--	--	--	--	Molecular Function: RNA binding (GO:0003723);; Biological Process: RNA processing (GO:0006396);; Molecular Function: RNA methyltransferase activity (GO:0008173);;	K15507|1.8e-52|fve:101296509|K15507 21S rRNA (GM2251-2'-O)-methyltransferase [EC:2.1.1.-] | (RefSeq) uncharacterized LOC101296509	--	--	--	--	--	A	RNA processing and modification	PREDICTED: uncharacterized protein LOC101296509 [Fragaria vesca subsp. vesca]
Fxa1Ag00479	Fxa1Ag00479	LOC105349930	0	0	0	0	0	0	--	--	--	[I]	Lipid transport and metabolism	Molecular Function: 2-hydroxy-3-oxopropionate reductase activity (GO:0008679);; Molecular Function: NADP binding (GO:0050661);; Molecular Function: NAD binding (GO:0051287);;	K00020|2.0e-40|fve:101297370|K00020 3-hydroxyisobutyrate dehydrogenase [EC:1.1.1.31] | (RefSeq) probable 3-hydroxyisobutyrate dehydrogenase-like 1, mitochondrial	Valine, leucine and isoleucine degradation (ko00280)	[R]	General function prediction only	NAD-binding of NADP-dependent 3-hydroxyisobutyrate dehydrogenase	Probable 3-hydroxyisobutyrate dehydrogenase-like 1, mitochondrial OS=Arabidopsis thaliana OX=3702 GN=At4g29120 PE=1 SV=1	I	Lipid transport and metabolism	PREDICTED: probable 3-hydroxyisobutyrate dehydrogenase-like 1, mitochondrial [Fragaria vesca subsp. vesca]
Fxa1Ag00481	Fxa1Ag00481	--	1.89865	1.4017	2.04467	1.13706	1.28394	0.563572	--	--	--	--	--	--	--	--	--	--	--	--	--	--	--
Fxa1Ag00482	Fxa1Ag00482	LOC101297370	0.905604	1.09895	0.564983	0.389711	0.362377	0.279971	--	--	--	[I]	Lipid transport and metabolism	Molecular Function: 2-hydroxy-3-oxopropionate reductase activity (GO:0008679);; Molecular Function: NADP binding (GO:0050661);; Molecular Function: NAD binding (GO:0051287);;	K00020|3.4e-45|fve:101297370|K00020 3-hydroxyisobutyrate dehydrogenase [EC:1.1.1.31] | (RefSeq) probable 3-hydroxyisobutyrate dehydrogenase-like 1, mitochondrial	Valine, leucine and isoleucine degradation (ko00280)	[R]	General function prediction only	NAD binding domain of 6-phosphogluconate dehydrogenase	Probable 3-hydroxyisobutyrate dehydrogenase-like 1, mitochondrial OS=Arabidopsis thaliana OX=3702 GN=At4g29120 PE=1 SV=1	I	Lipid transport and metabolism	PREDICTED: probable 3-hydroxyisobutyrate dehydrogenase-like 1, mitochondrial [Fragaria vesca subsp. vesca]
Fxa1Ag00485	Fxa1Ag00485	LOC101305010	0.035564	0.015406	0.060355	0.019116	0.036647	0	--	--	--	--	--	Molecular Function: protein kinase activity (GO:0004672);; Molecular Function: ATP binding (GO:0005524);; Cellular Component: integral component of membrane (GO:0016021);;	K00924|2.9e-39|pop:7470732|K00924 kinase [EC:2.7.1.-] | (RefSeq) receptor-like protein kinase HSL1	--	--	--	Leucine rich repeat	MDIS1-interacting receptor like kinase 1 OS=Arabidopsis thaliana OX=3702 GN=MIK1 PE=1 SV=1	T	Signal transduction mechanisms	PREDICTED: receptor-like protein kinase HSL1 [Fragaria vesca subsp. vesca]
Fxa1Ag00487	Fxa1Ag00487	LOC101292537	0	0	0	0	0	0	--	--	--	--	--	Cellular Component: nucleus (GO:0005634);; Biological Process: regulation of transcription, DNA-templated (GO:0006355);; Biological Process: auxin-activated signaling pathway (GO:0009734);;	K14484|6.5e-34|fve:101292537|K14484 auxin-responsive protein IAA | (RefSeq) auxin-responsive protein IAA1-like	Plant hormone signal transduction (ko04075)	--	--	AUX/IAA family	Auxin-responsive protein IAA15 OS=Oryza sativa subsp. japonica OX=39947 GN=IAA15 PE=2 SV=1	K	Transcription	PREDICTED: auxin-responsive protein IAA1-like [Fragaria vesca subsp. vesca]
Fxa1Ag00488	Fxa1Ag00488	LOC101292537	0	0	0.269092	0	0	0	--	--	--	--	--	Cellular Component: nucleus (GO:0005634);; Biological Process: regulation of transcription, DNA-templated (GO:0006355);; Biological Process: auxin-activated signaling pathway (GO:0009734);;	K14484|2.9e-42|fve:101292537|K14484 auxin-responsive protein IAA | (RefSeq) auxin-responsive protein IAA1-like	Plant hormone signal transduction (ko04075)	--	--	--	--	K	Transcription	PREDICTED: auxin-responsive protein IAA1-like [Fragaria vesca subsp. vesca]
Fxa1Ag00490	Fxa1Ag00490	--	0	0.017611	0	0	0	0	--	--	--	--	--	--	--	--	--	--	--	--	--	--	--
Fxa1Ag00491	Fxa1Ag00491	LOC101295567	0.315475	0.121179	0.078122	0	0.280663	0.290587	--	--	--	--	--	Molecular Function: alcohol O-acetyltransferase activity (GO:0004026);; Cellular Component: integral component of membrane (GO:0016021);;	K07052|1.3e-22|fve:101295567|K07052 uncharacterized protein | (RefSeq) uncharacterized LOC101295567	--	--	--	--	--	S	Function unknown	PREDICTED: uncharacterized protein LOC101295567 isoform X2 [Fragaria vesca subsp. vesca]
Fxa1Ag00492	Fxa1Ag00492	LOC105349745	0	0	0	0	0	0	--	--	--	[J]	Translation, ribosomal structure and biogenesis	Molecular Function: translation initiation factor activity (GO:0003743);;	K03238|1.3e-85|fve:105349745|K03238 translation initiation factor 2 subunit 2 | (RefSeq) eukaryotic translation initiation factor 2 subunit beta-like	RNA transport (ko03013)	[J]	Translation, ribosomal structure and biogenesis	Domain found in IF2B/IF5	Eukaryotic translation initiation factor 2 subunit beta OS=Malus domestica OX=3750 PE=2 SV=2	J	Translation, ribosomal structure and biogenesis	PREDICTED: eukaryotic translation initiation factor 2 subunit beta-like [Fragaria vesca subsp. vesca]
Fxa1Ag00493	Fxa1Ag00493	LOC101305112	0	0	0	0	0	0	--	--	--	--	--	Molecular Function: protein binding (GO:0005515);;	K03238|9.3e-59|fve:101304813|K03238 translation initiation factor 2 subunit 2 | (RefSeq) uncharacterized LOC101304813	RNA transport (ko03013)	--	--	FBD	F-box/FBD/LRR-repeat protein At1g16930 OS=Arabidopsis thaliana OX=3702 GN=At1g16930 PE=2 SV=1	S	Function unknown	PREDICTED: F-box/LRR-repeat protein At3g58900-like [Fragaria vesca subsp. vesca]
Fxa1Ag00494	Fxa1Ag00494	--	0	0	0	0	0	0	--	--	--	--	--	--	--	--	--	--	--	--	--	--	--
Fxa1Ag00496	Fxa1Ag00496	--	0.075318	0.03374	0.033763	0.04154	0.038643	0.044345	--	--	--	--	--	--	--	--	--	--	--	--	--	--	--
Fxa1Ag00497	Fxa1Ag00497	--	0	0	0	0	0	0	--	--	--	--	--	--	--	--	--	--	--	--	--	--	--
Fxa1Ag00498	Fxa1Ag00498	--	0	0	0	0	0	0	--	--	--	--	--	--	--	--	--	--	--	--	--	--	--
Fxa1Ag00499	Fxa1Ag00499	LOC101306279	0	0	0	0	0	0	--	--	--	--	--	Molecular Function: omega-hydroxypalmitate O-sinapoyl transferase activity (GO:0102406);;	K15400|6.9e-267|fve:101306279|K15400 omega-hydroxypalmitate O-feruloyl transferase [EC:2.3.1.188] | (RefSeq) omega-hydroxypalmitate O-feruloyl transferase	Cutin, suberine and wax biosynthesis (ko00073)	--	--	Transferase family	Fatty alcohol:caffeoyl-CoA acyltransferase OS=Arabidopsis thaliana OX=3702 GN=FACT PE=2 SV=1	S	Function unknown	PREDICTED: omega-hydroxypalmitate O-feruloyl transferase [Fragaria vesca subsp. vesca]
Fxa1Ag00501	Fxa1Ag00501	--	0	0	0	0	0	0	--	--	--	--	--	--	--	--	--	--	--	--	--	--	--
Fxa1Ag00506	Fxa1Ag00506	--	0	0	0	0	0	0	--	--	--	--	--	--	--	--	--	--	--	--	--	--	--
Fxa1Ag00509	Fxa1Ag00509	LOC105353226	0	0	0	0	0	0	--	--	--	--	--	--	K09250|1.3e-26|fve:105353226|K09250 cellular nucleic acid-binding protein | (RefSeq) uncharacterized LOC105353226	--	--	--	--	--	--	--	PREDICTED: uncharacterized protein LOC105353226 [Fragaria vesca subsp. vesca]
Fxa1Ag00512	Fxa1Ag00512	LOC101294790	0	0.068856	0	0.084971	0	0.053586	--	--	--	--	--	--	--	--	--	--	--	--	S	Function unknown	PREDICTED: probable protein ABIL5 [Fragaria vesca subsp. vesca]
Fxa1Ag00513	Fxa1Ag00513	LOC101307439	0	0	0.052943	0	0	0	--	--	--	--	--	Molecular Function: Rho guanyl-nucleotide exchange factor activity (GO:0005089);;	--	--	--	--	PRONE (Plant-specific Rop nucleotide exchanger)	Rop guanine nucleotide exchange factor 9 OS=Arabidopsis thaliana OX=3702 GN=ROPGEF9 PE=1 SV=1	Z	Cytoskeleton	PREDICTED: rop guanine nucleotide exchange factor 9-like [Fragaria vesca subsp. vesca]
Fxa1Ag00514	Fxa1Ag00514	LOC101295266	0.245704	0.151625	0.079663	0.171339	0.051842	0.040016	--	--	--	--	--	--	--	--	--	--	Domain of unknown function (DUF4378)	--	--	--	PREDICTED: uncharacterized protein LOC101295266 [Fragaria vesca subsp. vesca]
Fxa1Ag00516	Fxa1Ag00516	LOC105353226	1.46144	0.48893	0.675903	1.1689	0.825609	1.76635	--	--	--	--	--	--	K09250|2.3e-74|fve:105353226|K09250 cellular nucleic acid-binding protein | (RefSeq) uncharacterized LOC105353226	--	--	--	--	--	--	--	PREDICTED: uncharacterized protein LOC105353226 [Fragaria vesca subsp. vesca]
Fxa1Ag00517	Fxa1Ag00517	--	0	0	0	0	0	0	--	--	--	--	--	--	--	--	--	--	--	--	--	--	--
Fxa1Ag00518	Fxa1Ag00518	LOC101308027	0	0	0	0	0	0	--	--	--	[I]	Lipid transport and metabolism	Biological Process: fatty acid biosynthetic process (GO:0006633);; Cellular Component: integral component of membrane (GO:0016021);; Molecular Function: oxidoreductase activity, acting on paired donors, with oxidation of a pair of donors resulting in the reduction of molecular oxygen to two molecules of water (GO:0016717);;	K20416|1.9e-141|fve:101308027|K20416 palmitoyl-[glycerolipid] 7-desaturase [EC:1.14.19.42] | (RefSeq) palmitoyl-monogalactosyldiacylglycerol delta-7 desaturase, chloroplastic-like	--	[I]	Lipid transport and metabolism	Fatty acid desaturase	Probable lipid desaturase ADS3.2, chloroplastic OS=Arabidopsis thaliana OX=3702 GN=ADS3.2 PE=2 SV=3	I	Lipid transport and metabolism	PREDICTED: palmitoyl-monogalactosyldiacylglycerol delta-7 desaturase, chloroplastic-like [Fragaria vesca subsp. vesca]
Fxa1Ag00522	Fxa1Ag00522	--	0	0	0	0	0	0	--	--	--	--	--	--	--	--	--	--	--	--	--	--	--
Fxa1Ag00523	Fxa1Ag00523	--	0.037577	0.521419	0.48417	0.10684	0.222824	0.598255	--	--	--	--	--	--	--	--	--	--	--	--	--	--	--
Fxa1Ag00524	Fxa1Ag00524	--	0.854815	0.998496	0.71612	0.691249	0.986126	1.76958	--	--	--	--	--	--	--	--	--	--	--	--	--	--	putative kelch-type beta propeller [Rosa chinensis]
Fxa1Ag00525	Fxa1Ag00525	LOC101308910	0.140127	0.231794	0.10546	0.031813	0	0.012942	--	--	--	--	--	Molecular Function: molecular_function (GO:0003674);; Molecular Function: nucleic acid binding (GO:0003676);; Molecular Function: RNA binding (GO:0003723);; Molecular Function: catalytic activity (GO:0003824);; Molecular Function: nuclease activity (GO:0004518);; Molecular Function: endonuclease activity (GO:0004519);; Molecular Function: binding (GO:0005488);; Cellular Component: cellular_compon…	K17710|5.5e-118|fve:101308910|K17710 pentatricopeptide repeat domain-containing protein 1 | (RefSeq) pentatricopeptide repeat-containing protein At5g21222-like	--	[R]	General function prediction only	PPR repeat family	Pentatricopeptide repeat-containing protein At5g21222 OS=Arabidopsis thaliana OX=3702 GN=ATC401 PE=2 SV=1	S	Function unknown	PREDICTED: pentatricopeptide repeat-containing protein At5g21222-like isoform X1 [Fragaria vesca subsp. vesca]
Fxa1Ag00526	Fxa1Ag00526	LOC105353226	0	0	0	0	0	0	--	--	--	--	--	--	K09250|4.0e-22|fve:105353226|K09250 cellular nucleic acid-binding protein | (RefSeq) uncharacterized LOC105353226	--	--	--	--	--	--	--	PREDICTED: uncharacterized protein LOC105353226 [Fragaria vesca subsp. vesca]
Fxa1Ag00527	Fxa1Ag00527	LOC101309197	0	0	0	0	0	0	--	--	--	[I]	Lipid transport and metabolism	Molecular Function: 3-oxolaurate decarboxylase activity (GO:0050410);; Molecular Function: 3-oxo-myristate decarboxylase activity (GO:0102151);; Molecular Function: 3-oxo-palmitate decarboxylase activity (GO:0102577);;	K20802|2.5e-44|ath:AT5G10300|K20802 (R)-mandelonitrile lyase [EC:4.1.2.10] | (RefSeq) MES5; methyl esterase 5	Cyanoamino acid metabolism (ko00460)	--	--	Alpha/beta hydrolase family	Methylesterase 3 OS=Arabidopsis thaliana OX=3702 GN=MES3 PE=2 SV=1	S	Function unknown	PREDICTED: methylesterase 3-like [Fragaria vesca subsp. vesca]
Fxa1Ag00530	Fxa1Ag00530	--	0	0	0	0	0	0	--	--	--	--	--	--	--	--	--	--	--	--	--	--	--
Fxa1Ag00531	Fxa1Ag00531	LOC101309774	0	0	0	0	0	0	--	--	--	--	--	Cellular Component: integral component of membrane (GO:0016021);;	K01728|6.8e-21|zju:107419134|K01728 pectate lyase [EC:4.2.2.2] | (RefSeq) pectate lyase 1-like	Pentose and glucuronate interconversions (ko00040)	--	--	Domain of unknown function (DUF4220)	--	S	Function unknown	PREDICTED: uncharacterized protein LOC101309774 [Fragaria vesca subsp. vesca]
Fxa1Ag00532	Fxa1Ag00532	--	0	0	0	0	0	0	--	--	--	--	--	Cellular Component: integral component of membrane (GO:0016021);; Molecular Function: transmembrane transporter activity (GO:0022857);;	K14638|3.1e-51|qsu:112003152|K14638 solute carrier family 15 (peptide/histidine transporter), member 3/4 | (RefSeq) protein NRT1/ PTR FAMILY 5.5-like	--	[E]	Amino acid transport and metabolism	POT family	Protein NRT1/ PTR FAMILY 5.5 OS=Arabidopsis thaliana OX=3702 GN=NPF5.5 PE=2 SV=1	E	Amino acid transport and metabolism	unnamed protein product [Prunus armeniaca]
Fxa1Ag00533	Fxa1Ag00533	--	0	0	0	0	0	0	--	--	--	--	--	--	--	--	--	--	--	--	--	--	--
Fxa1Ag00534	Fxa1Ag00534	--	0	0	0	0.141612	0.023481	0.006737	--	--	--	--	--	--	--	--	--	--	Protein of unknown function (DUF1668)	--	--	--	putative kelch-type beta propeller [Rosa chinensis]
Fxa1Ag00535	Fxa1Ag00535	LOC112173467	0	0	0	0	0.141369	0	--	--	--	--	--	Molecular Function: protein serine/threonine kinase activity (GO:0004674);; Cellular Component: integral component of membrane (GO:0016021);;	--	--	--	--	--	--	T	Signal transduction mechanisms	putative non-specific serine/threonine protein kinase [Rosa chinensis]
Fxa1Ag00538	Fxa1Ag00538	--	0	0	0	0	0	0	--	--	--	--	--	--	--	--	--	--	--	--	--	--	--
Fxa1Ag00540	Fxa1Ag00540	--	0	0	0	0	0	0	--	--	--	--	--	--	--	--	--	--	--	--	--	--	--
Fxa1Ag00544	Fxa1Ag00544	--	0	0	0	0	0	0	--	--	--	--	--	--	--	--	--	--	RING-like zinc finger	--	J	Translation, ribosomal structure and biogenesis	--
Fxa1Ag00546	Fxa1Ag00546	LOC101311224	0.039153	0	0	0	0	0.015526	--	--	--	[G]	Carbohydrate transport and metabolism	Biological Process: carbohydrate transport (GO:0008643);; Cellular Component: integral component of membrane (GO:0016021);; Molecular Function: transmembrane transporter activity (GO:0022857);;	K08150|4.3e-63|jcu:105629235|K08150 MFS transporter, SP family, solute carrier family 2 (myo-inositol transporter), member 13 | (RefSeq) inositol transporter 1	--	[R]	General function prediction only	Sugar (and other) transporter	Polyol transporter 5 OS=Arabidopsis thaliana OX=3702 GN=PLT5 PE=1 SV=2	U	Intracellular trafficking, secretion, and vesicular transport	PREDICTED: probable polyol transporter 6 [Fragaria vesca subsp. vesca]
Fxa1Ag00547	Fxa1Ag00547	LOC101311517	0	0	0	0	0	0	--	--	--	[G]	Carbohydrate transport and metabolism	Biological Process: carbohydrate transport (GO:0008643);; Cellular Component: integral component of membrane (GO:0016021);; Molecular Function: transmembrane transporter activity (GO:0022857);;	K08150|1.1e-21|cam:101504188|K08150 MFS transporter, SP family, solute carrier family 2 (myo-inositol transporter), member 13 | (RefSeq) probable inositol transporter 2	--	[R]	General function prediction only	Sugar (and other) transporter	Polyol transporter 5 OS=Arabidopsis thaliana OX=3702 GN=PLT5 PE=1 SV=2	U	Intracellular trafficking, secretion, and vesicular transport	PREDICTED: polyol transporter 5-like [Fragaria vesca subsp. vesca]
Fxa1Ag00548	Fxa1Ag00548	LOC101311517	0	0	0	0	0	0	--	--	--	[G]	Carbohydrate transport and metabolism	Biological Process: carbohydrate transport (GO:0008643);; Cellular Component: integral component of membrane (GO:0016021);; Molecular Function: transmembrane transporter activity (GO:0022857);;	K24193|3.3e-16|bvg:104907567|K24193 MFS transporter, SP family, sugar:H+ symporter | (RefSeq) sugar carrier protein C	--	[R]	General function prediction only	Sugar (and other) transporter	Probable polyol transporter 6 OS=Arabidopsis thaliana OX=3702 GN=PLT6 PE=2 SV=2	U	Intracellular trafficking, secretion, and vesicular transport	PREDICTED: polyol transporter 5-like [Fragaria vesca subsp. vesca]
Fxa1Ag00549	Fxa1Ag00549	LOC101311803	0	0	0	0.070939	0	0	--	--	--	--	--	Cellular Component: nucleus (GO:0005634);; Biological Process: negative regulation of transcription, DNA-templated (GO:0045892);;	K01870|2.2e-14|smo:SELMODRAFT_437676|K01870 isoleucyl-tRNA synthetase [EC:6.1.1.5] | (RefSeq) hypothetical protein	Aminoacyl-tRNA biosynthesis (ko00970)	--	--	Transcriptional repressor, ovate	Transcription repressor OFP8 OS=Arabidopsis thaliana OX=3702 GN=OFP8 PE=1 SV=1	S	Function unknown	PREDICTED: transcription repressor OFP8 [Fragaria vesca subsp. vesca]
Fxa1Ag00550	Fxa1Ag00550	--	0	0	0	0	0	0	--	--	--	--	--	--	--	--	--	--	--	--	--	--	uncharacterized protein LOC112178727 [Rosa chinensis]
Fxa1Ag00551	Fxa1Ag00551	LOC112191025	0	0	0	0	0	0	--	--	--	--	--	--	K11273|5.8e-17|pxb:103944873|K11273 chromosome transmission fidelity protein 1 [EC:3.6.4.13] | (RefSeq) LOW QUALITY PROTEIN: probable ATP-dependent DNA helicase DDX11	--	--	--	--	--	--	--	uncharacterized protein LOC112191025 isoform X1 [Rosa chinensis]
Fxa1Ag00552	Fxa1Ag00552	YUC3	0	0	0	0	0	0	--	--	--	[P]	Inorganic ion transport and metabolism	Molecular Function: N,N-dimethylaniline monooxygenase activity (GO:0004499);; Molecular Function: flavin adenine dinucleotide binding (GO:0050660);; Molecular Function: NADP binding (GO:0050661);;	K11816|1.3e-209|pxb:103960710|K11816 indole-3-pyruvate monooxygenase [EC:1.14.13.168] | (RefSeq) indole-3-pyruvate monooxygenase YUCCA2-like	Tryptophan metabolism (ko00380)	[Q]	Secondary metabolites biosynthesis, transport and catabolism	Flavin-binding monooxygenase-like	Indole-3-pyruvate monooxygenase YUCCA2 OS=Arabidopsis thaliana OX=3702 GN=YUC2 PE=1 SV=1	Q	Secondary metabolites biosynthesis, transport and catabolism	uncharacterized protein LOC101300089 [Fragaria vesca]
Fxa1Ag00556	Fxa1Ag00556	LOC101299224	0.754836	0.841957	0.669234	0.587061	0.299676	1.27833	--	--	--	--	--	Molecular Function: ubiquitin activating enzyme activity (GO:0004839);; Molecular Function: ATP binding (GO:0005524);; Molecular Function: transferase activity, transferring acyl groups (GO:0016746);;	K13960|5.2e-38|fve:101299224|K13960 ubiquitin-conjugating enzyme E2 T [EC:2.3.2.23] | (RefSeq) uncharacterized LOC101299224	--	--	--	--	--	O	Posttranslational modification, protein turnover, chaperones	PREDICTED: uncharacterized protein LOC101299224 [Fragaria vesca subsp. vesca]
Fxa1Ag00558	Fxa1Ag00558	LOC101300381	0.231956	0.185338	0.229548	0.314478	0.147734	0.089008	--	--	--	--	--	Molecular Function: protein kinase activity (GO:0004672);; Molecular Function: ATP binding (GO:0005524);;	--	--	--	--	D-mannose binding lectin	G-type lectin S-receptor-like serine/threonine-protein kinase B120 OS=Arabidopsis thaliana OX=3702 GN=B120 PE=2 SV=1	T	Signal transduction mechanisms	PREDICTED: G-type lectin S-receptor-like serine/threonine-protein kinase At1g11330 [Fragaria vesca subsp. vesca]
Fxa1Ag00560	Fxa1Ag00560	--	0.811872	0.650047	0.667143	0.302343	0.709682	0	--	--	--	--	--	--	--	--	--	--	--	--	--	--	putative kelch-type beta propeller [Rosa chinensis]
Fxa1Ag00564	Fxa1Ag00564	--	0	0	0	0	0	0	--	--	--	--	--	--	--	--	--	--	--	--	--	--	--
Fxa1Ag00568	Fxa1Ag00568	LOC105349982	0.111041	0.180065	0.075141	0	0	0	--	--	--	--	--	--	--	--	--	--	--	--	--	--	PREDICTED: uncharacterized protein LOC105349982 [Fragaria vesca subsp. vesca]
Fxa1Ag00570	Fxa1Ag00570	--	0	0	0	0	0	0	--	--	--	--	--	--	--	--	--	--	--	--	--	--	--
Fxa1Ag00571	Fxa1Ag00571	LOC101311131	0.054514	0	0	0	0	0	--	--	--	--	--	Biological Process: lipid metabolic process (GO:0006629);; Molecular Function: glycerophosphodiester phosphodiesterase activity (GO:0008889);;	--	--	[C]	Energy production and conversion	Glycerophosphoryl diester phosphodiesterase family	Glycerophosphodiester phosphodiesterase GDPDL6 OS=Arabidopsis thaliana OX=3702 GN=GDPDL6 PE=2 SV=1	C	Energy production and conversion	PREDICTED: glycerophosphodiester phosphodiesterase GDPDL7-like [Fragaria vesca subsp. vesca]
Fxa1Ag00573	Fxa1Ag00573	LOC101297458	0.194989	0	0.369324	0.346328	0.512831	0.537264	--	--	--	--	--	Molecular Function: metal ion binding (GO:0046872);;	K06185|3.8e-23|mis:MICPUN_58625|K06185 ATP-binding cassette, subfamily F, member 2 | (RefSeq) predicted protein	--	[R]	General function prediction only	DRG Family Regulatory Proteins, Tma46	Zinc finger CCCH domain-containing protein 11 OS=Oryza sativa subsp. japonica OX=39947 GN=Os01g0834700 PE=2 SV=2	S	Function unknown	PREDICTED: zinc finger CCCH domain-containing protein 21-like [Fragaria vesca subsp. vesca]
Fxa1Ag00575	Fxa1Ag00575	LOC101299131	0.699583	0.935717	0.252725	0.869132	0.285968	1.11797	--	--	--	--	--	--	K14536|6.7e-34|sita:101765793|K14536 ribosome assembly protein 1 [EC:3.6.5.-] | (RefSeq) LOW QUALITY PROTEIN: uncharacterized protein LOC101765793	Ribosome biogenesis in eukaryotes (ko03008)	--	--	--	Protein DYAD OS=Arabidopsis thaliana OX=3702 GN=DYAD PE=1 SV=2	--	--	PREDICTED: protein DYAD-like [Fragaria vesca subsp. vesca]
Fxa1Ag00576	Fxa1Ag00576	LOC101303058	0.290269	0.253086	0.186785	0.154601	0.204551	0.299234	--	--	--	--	--	--	--	--	[D]	Cell cycle control, cell division, chromosome partitioning	Protein of unknown function (DUF1668)	Fe-S cluster assembly factor HCF101, chloroplastic OS=Arabidopsis thaliana OX=3702 GN=HCF101 PE=1 SV=1	--	--	PREDICTED: uncharacterized protein LOC101303058 [Fragaria vesca subsp. vesca]
Fxa1Ag00577	Fxa1Ag00577	LOC101308222	0.507015	0.40962	0.025136	0.608588	0.151457	0.51549	--	--	--	--	--	--	--	--	--	--	--	--	--	--	PREDICTED: uncharacterized protein LOC101308222 [Fragaria vesca subsp. vesca]
Fxa1Ag00578	Fxa1Ag00578	--	0.037199	0	0	0.251253	0.662451	0.223186	--	--	--	--	--	--	--	--	--	--	--	--	--	--	--
Fxa1Ag00579	Fxa1Ag00579	--	0	0	0	0	0	0	--	--	--	--	--	--	--	--	--	--	--	--	--	--	--
Fxa1Ag00580	Fxa1Ag00580	LOC101303058	0	0.032694	0	0	0.011534	0	--	--	--	--	--	--	--	--	--	--	Protein of unknown function (DUF1668)	--	--	--	PREDICTED: uncharacterized protein LOC101303058 [Fragaria vesca subsp. vesca]
Fxa1Ag00581	Fxa1Ag00581	--	0.693568	0.630229	0.575856	0.378136	0.129012	0.55691	--	--	--	--	--	--	--	--	--	--	--	--	--	--	hypothetical protein RchiOBHm_Chr2g0090641 [Rosa chinensis]
Fxa1Ag00583	Fxa1Ag00583	LOC105353124	0	0	0	0	0	0	--	--	--	--	--	--	--	--	--	--	--	--	--	--	PREDICTED: uncharacterized protein LOC105353124 [Fragaria vesca subsp. vesca]
Fxa1Ag00585	Fxa1Ag00585	LOC101301128	0	0	0	0	0.601011	0.469336	--	--	--	[C]	Energy production and conversion	Molecular Function: oxidoreductase activity, acting on the aldehyde or oxo group of donors, NAD or NADP as acceptor (GO:0016620);;	K12355|1.7e-67|fve:101301128|K12355 coniferyl-aldehyde dehydrogenase [EC:1.2.1.68] | (RefSeq) aldehyde dehydrogenase family 2 member C4-like	Phenylpropanoid biosynthesis (ko00940)	[C]	Energy production and conversion	Aldehyde dehydrogenase family	Aldehyde dehydrogenase family 2 member C4 OS=Arabidopsis thaliana OX=3702 GN=ALDH2C4 PE=1 SV=2	C	Energy production and conversion	PREDICTED: aldehyde dehydrogenase family 2 member C4-like [Fragaria vesca subsp. vesca]
Fxa1Ag00586	Fxa1Ag00586	LOC101301128	0	0	0	1.2076	0.67385	0.62291	--	--	--	[C]	Energy production and conversion	Molecular Function: oxidoreductase activity, acting on the aldehyde or oxo group of donors, NAD or NADP as acceptor (GO:0016620);;	K12355|2.7e-48|fve:101301128|K12355 coniferyl-aldehyde dehydrogenase [EC:1.2.1.68] | (RefSeq) aldehyde dehydrogenase family 2 member C4-like	Phenylpropanoid biosynthesis (ko00940)	[C]	Energy production and conversion	Aldehyde dehydrogenase family	Aldehyde dehydrogenase family 2 member C4 OS=Arabidopsis thaliana OX=3702 GN=ALDH2C4 PE=1 SV=2	C	Energy production and conversion	PREDICTED: aldehyde dehydrogenase family 2 member C4-like [Fragaria vesca subsp. vesca]
Fxa1Ag00587	Fxa1Ag00587	LOC101300557	0.546949	0.401996	0.310828	0.346118	0.03029	0.301904	--	--	--	[C]	Energy production and conversion	Molecular Function: aldehyde dehydrogenase [NAD(P)+] activity (GO:0004030);;	K12355|1.8e-295|fve:101300557|K12355 coniferyl-aldehyde dehydrogenase [EC:1.2.1.68] | (RefSeq) aldehyde dehydrogenase family 2 member C4-like	Phenylpropanoid biosynthesis (ko00940)	[C]	Energy production and conversion	Aldehyde dehydrogenase family	Aldehyde dehydrogenase family 2 member C4 OS=Arabidopsis thaliana OX=3702 GN=ALDH2C4 PE=1 SV=2	C	Energy production and conversion	PREDICTED: aldehyde dehydrogenase family 2 member C4-like [Fragaria vesca subsp. vesca]
Fxa1Ag00588	Fxa1Ag00588	LOC101300274	0	0	0	1.25197	0.164947	0.8543	--	--	--	[C]	Energy production and conversion	Molecular Function: oxidoreductase activity, acting on the aldehyde or oxo group of donors, NAD or NADP as acceptor (GO:0016620);;	K12355|6.5e-290|fve:101300274|K12355 coniferyl-aldehyde dehydrogenase [EC:1.2.1.68] | (RefSeq) aldehyde dehydrogenase family 2 member C4-like	Phenylpropanoid biosynthesis (ko00940)	[C]	Energy production and conversion	Aldehyde dehydrogenase family	Aldehyde dehydrogenase family 2 member C4 OS=Arabidopsis thaliana OX=3702 GN=ALDH2C4 PE=1 SV=2	C	Energy production and conversion	PREDICTED: aldehyde dehydrogenase family 2 member C4-like [Fragaria vesca subsp. vesca]
Fxa1Ag00590	Fxa1Ag00590	LOC101300982	0.411061	0.503048	0.486974	0.532733	0.749132	0.229144	--	--	--	--	--	Molecular Function: protein binding (GO:0005515);;	K10268|3.0e-116|fve:101300982|K10268 F-box and leucine-rich repeat protein 2/20 | (RefSeq) F-box protein SKP2B-like	--	--	--	Leucine Rich repeats (2 copies)	--	S	Function unknown	PREDICTED: F-box protein SKP2B-like [Fragaria vesca subsp. vesca]
Fxa1Ag00592	Fxa1Ag00592	LOC101307629	0	0	0	0	0	0	--	--	--	[R]	General function prediction only	Molecular Function: ARF guanyl-nucleotide exchange factor activity (GO:0005086);; Biological Process: regulation of ARF protein signal transduction (GO:0032012);;	K18443|0.0e+00|fve:101307629|K18443 golgi-specific brefeldin A-resistance guanine nucleotide exchange factor 1 | (RefSeq) ARF guanine-nucleotide exchange factor GNL2	Endocytosis (ko04144)	[U]	Intracellular trafficking, secretion, and vesicular transport	Sec7 domain	ARF guanine-nucleotide exchange factor GNL2 OS=Arabidopsis thaliana OX=3702 GN=GNL2 PE=2 SV=1	L	Replication, recombination and repair	PREDICTED: ARF guanine-nucleotide exchange factor GNL2 [Fragaria vesca subsp. vesca]
Fxa1Ag00594	Fxa1Ag00594	LOC101307052	0	0	0.028021	0	0	0	--	--	--	--	--	Molecular Function: molecular_function (GO:0003674);; Molecular Function: transporter activity (GO:0005215);; Cellular Component: cellular_component (GO:0005575);; Cellular Component: obsolete cell (GO:0005623);; Cellular Component: plasma membrane (GO:0005886);; Cellular Component: integral component of plasma membrane (GO:0005887);; Biological Process: transport (GO:0006810);; Biological Proces…	K17471|5.0e-144|fve:101307052|K17471 sulfate transporter 3 | (RefSeq) probable sulfate transporter 3.5	--	[P]	Inorganic ion transport and metabolism	Sulfate permease family	Probable sulfate transporter 3.5 OS=Arabidopsis thaliana OX=3702 GN=SULTR3;5 PE=2 SV=1	P	Inorganic ion transport and metabolism	PREDICTED: probable sulfate transporter 3.5 [Fragaria vesca subsp. vesca]
Fxa1Ag00595	Fxa1Ag00595	--	0	0	0	0	0	0	--	--	--	--	--	--	--	--	--	--	--	--	--	--	--
Fxa1Ag00597	Fxa1Ag00597	--	0.021522	0.002038	0.001158	0.03176	0.003963	0.018279	--	--	--	--	--	--	--	--	--	--	--	--	S	Function unknown	hypothetical protein TorRG33x02_340930 [Trema orientale]
Fxa1Ag00598	Fxa1Ag00598	--	0.246399	0.316152	0.072225	0.733247	0.457174	0.782542	--	--	--	--	--	--	--	--	--	--	--	--	--	--	--
Fxa1Ag00600	Fxa1Ag00600	LOC101310148	0	0	0	0	0	0	--	--	--	--	--	--	K14300|5.3e-31|pda:103721930|K14300 nuclear pore complex protein Nup133 | (RefSeq) LOW QUALITY PROTEIN: nuclear pore complex protein NUP133	RNA transport (ko03013)	--	--	Transposase family tnp2	--	--	--	PREDICTED: uncharacterized protein LOC101310148 [Fragaria vesca subsp. vesca]
Fxa1Ag00601	Fxa1Ag00601	--	0	0	0	0	0	0	--	--	--	--	--	--	--	--	--	--	--	--	--	--	hypothetical protein Prudu_009236 [Prunus dulcis]
Fxa1Ag00602	Fxa1Ag00602	--	0	0	0	0	0	0	--	--	--	--	--	--	--	--	--	--	--	--	--	--	--
Fxa1Ag00604	Fxa1Ag00604	LOC101305305	0	0	0	0	0	0	--	--	--	--	--	Molecular Function: protein binding (GO:0005515);;	K11649|4.7e-14|mtr:MTR_6g053260|K11649 SWI/SNF related-matrix-associated actin-dependent regulator of chromatin subfamily C | (RefSeq) F-box and associated interaction domain protein	--	--	--	F-box domain	F-box protein CPR1 OS=Arabidopsis thaliana OX=3702 GN=CPR1 PE=1 SV=2	--	--	PREDICTED: F-box/kelch-repeat protein At3g23880-like [Fragaria vesca subsp. vesca]
Fxa1Ag00605	Fxa1Ag00605	LOC101305598	0	0	0	0	0	0	--	--	--	--	--	--	--	--	--	--	--	--	S	Function unknown	PREDICTED: F-box/kelch-repeat protein At3g06240-like [Fragaria vesca subsp. vesca]
Fxa1Ag00606	Fxa1Ag00606	LOC112187576	0	0	0	0	0	0.038358	--	--	--	--	--	--	--	--	--	--	--	--	--	--	putative F-box associated interaction domain-containing protein [Rosa chinensis]
Fxa1Ag00607	Fxa1Ag00607	LOC101298054	0.195836	0.096191	0.024395	0.210977	0	0.03027	--	--	--	--	--	Biological Process: metal ion transport (GO:0030001);; Molecular Function: metal ion binding (GO:0046872);;	K14292|1.1e-15|spen:107013477|K14292 trimethylguanosine synthase [EC:2.1.1.-] | (RefSeq) trimethylguanosine synthase	RNA transport (ko03013)	[P]	Inorganic ion transport and metabolism	Heavy-metal-associated domain	Protein SODIUM POTASSIUM ROOT DEFECTIVE 2 OS=Arabidopsis thaliana OX=3702 GN=NAKR2 PE=2 SV=1	P	Inorganic ion transport and metabolism	PREDICTED: uncharacterized protein LOC101298054 [Fragaria vesca subsp. vesca]
Fxa1Ag00610	Fxa1Ag00610	LOC112184265	0	0	0	0	0.140786	0	--	--	--	--	--	--	--	--	--	--	Plant protein of unknown function	--	S	Function unknown	UPF0481 protein At3g47200-like [Rosa chinensis]
Fxa1Ag00611	Fxa1Ag00611	LOC103438813	0	0	0	0.324623	0	0	--	--	--	--	--	--	--	--	--	--	Plant protein of unknown function	--	S	Function unknown	UPF0481 protein At3g47200-like [Malus domestica]
Fxa1Ag00612	Fxa1Ag00612	--	0.025726	0	0.015997	0	0	0	--	--	--	--	--	Molecular Function: nucleic acid binding (GO:0003676);; Molecular Function: zinc ion binding (GO:0008270);;	K10406|3.9e-11|ghi:107922068|K10406 kinesin family member C2/C3 | (RefSeq) kinesin KP1-like isoform X1	--	--	--	Zinc knuckle	--	E	Amino acid transport and metabolism	putative transcription factor interactor and regulator CCHC(Zn) family [Rosa chinensis]
Fxa1Ag00613	Fxa1Ag00613	--	0.006858	0.011733	0.019255	0.029632	0.015314	0.004827	--	--	--	--	--	Molecular Function: nucleic acid binding (GO:0003676);; Molecular Function: RNA-directed DNA polymerase activity (GO:0003964);; Molecular Function: RNA-DNA hybrid ribonuclease activity (GO:0004523);;	K22804|1.7e-170|bna:106442438|K22804 structural maintenance of chromosomes protein 6 | (RefSeq) structural maintenance of chromosomes protein 6B-like	--	[R]	General function prediction only	Reverse transcriptase (RNA-dependent DNA polymerase)	Uncharacterized mitochondrial protein AtMg01250 OS=Arabidopsis thaliana OX=3702 GN=AtMg01250 PE=4 SV=1	L	Replication, recombination and repair	uncharacterized protein LOC112185107 [Rosa chinensis]
Fxa1Ag00614	Fxa1Ag00614	--	0	0	0	0	0	0	--	--	--	--	--	--	--	--	--	--	--	--	--	--	--
Fxa1Ag00615	Fxa1Ag00615	LOC101297178	0.07341	0.04763	0.040677	0.04799	0.151058	0	--	--	--	[O]	Posttranslational modification, protein turnover, chaperones	Molecular Function: ATP binding (GO:0005524);;	K03593|1.1e-51|mis:MICPUN_107712|K03593 ATP-binding protein involved in chromosome partitioning | (RefSeq) hypothetical protein	--	[D]	Cell cycle control, cell division, chromosome partitioning	NUBPL iron-transfer P-loop NTPase	Fe-S cluster assembly factor HCF101, chloroplastic OS=Arabidopsis thaliana OX=3702 GN=HCF101 PE=1 SV=1	D	Cell cycle control, cell division, chromosome partitioning	PREDICTED: fe-S cluster assembly factor HCF101, chloroplastic [Fragaria vesca subsp. vesca]
Fxa1Ag00616	Fxa1Ag00616	LOC101296889	0.339563	0.344255	0.659989	1.15048	0.274925	0.717145	--	--	--	[HR]	Coenzyme transport and metabolism;; General function prediction only	Molecular Function: hydrolase activity (GO:0016787);;	--	--	--	--	alpha/beta hydrolase fold	Strigolactone esterase D14 OS=Arabidopsis thaliana OX=3702 GN=D14 PE=1 SV=1	S	Function unknown	PREDICTED: probable strigolactone esterase D14 homolog [Fragaria vesca subsp. vesca]
Fxa1Ag00617	Fxa1Ag00617	--	0.127552	1.00541	0.58648	0.418454	0	1.40304	--	--	--	--	--	--	--	--	--	--	--	--	--	--	--
Fxa1Ag00618	Fxa1Ag00618	LOC101305007	0	0	0	0	0.018905	0	--	--	--	--	--	--	--	--	--	--	Protein of unknown function (DUF295)	--	S	Function unknown	PREDICTED: F-box protein At4g35733-like [Fragaria vesca subsp. vesca]
Fxa1Ag00619	Fxa1Ag00619	--	0	0	0	0	0	0	--	--	--	--	--	--	--	--	--	--	--	--	--	--	--
Fxa1Ag00620	Fxa1Ag00620	LOC112188933	0	0	0	0	0	0	--	--	--	--	--	Molecular Function: hydrolase activity (GO:0016787);;	--	--	--	--	--	--	S	Function unknown	strigolactone esterase D14 [Rosa chinensis]
Fxa1Ag00621	Fxa1Ag00621	LOC101304708	0	0	0	0	0	0	--	--	--	--	--	--	--	--	--	--	--	--	--	--	PREDICTED: F-box protein At4g35733-like [Fragaria vesca subsp. vesca]
Fxa1Ag00622	Fxa1Ag00622	LOC101304708	0	0	0	0	0	0	--	--	--	--	--	--	--	--	--	--	--	--	--	--	PREDICTED: F-box protein At4g35733-like [Fragaria vesca subsp. vesca]
Fxa1Ag00624	Fxa1Ag00624	--	0	0	0	0	0	0	--	--	--	--	--	--	--	--	--	--	--	--	--	--	--
Fxa1Ag00625	Fxa1Ag00625	LOC112184366	0.544825	0.175686	0.282505	0.435564	0.477231	0.364447	--	--	--	--	--	--	--	--	--	--	--	--	E	Amino acid transport and metabolism	uncharacterized protein LOC112184366 [Rosa chinensis]
Fxa1Ag00628	Fxa1Ag00628	LOC101304131	0.026799	0.08822	0.231479	0.063799	0.049523	0.057044	--	--	--	[G]	Carbohydrate transport and metabolism	Biological Process: carbohydrate metabolic process (GO:0005975);; Molecular Function: glucan endo-1,3-beta-D-glucosidase activity (GO:0042973);;	K15429|1.5e-198|pvu:PHAVU_003G176600g|K15429 tRNA (guanine37-N1)-methyltransferase [EC:2.1.1.228] | (RefSeq) hypothetical protein	--	--	--	Glycosyl hydrolases family 17	Glucan endo-1,3-beta-glucosidase 8 OS=Arabidopsis thaliana OX=3702 GN=At1g64760 PE=2 SV=2	G	Carbohydrate transport and metabolism	PREDICTED: glucan endo-1,3-beta-glucosidase 8 [Fragaria vesca subsp. vesca]
Fxa1Ag00629	Fxa1Ag00629	LOC101303849	0	0	0	0	0	0	--	--	--	--	--	Molecular Function: protein binding (GO:0005515);;	--	--	--	--	F-box domain	F-box/kelch-repeat protein At3g23880 OS=Arabidopsis thaliana OX=3702 GN=At3g23880 PE=2 SV=1	S	Function unknown	PREDICTED: F-box/kelch-repeat protein At3g06240-like [Fragaria vesca subsp. vesca]
Fxa1Ag00630	Fxa1Ag00630	LOC101303556	0	0	0	0	0	0	--	--	--	--	--	--	--	--	--	--	--	--	--	--	PREDICTED: uncharacterized protein LOC101303556 [Fragaria vesca subsp. vesca]
Fxa1Ag00631	Fxa1Ag00631	LOC101303556	0	0	0	0	0	0	--	--	--	--	--	--	--	--	--	--	--	--	--	--	PREDICTED: uncharacterized protein LOC101303556 [Fragaria vesca subsp. vesca]
Fxa1Ag00633	Fxa1Ag00633	--	0	0	0	0	0	0	--	--	--	--	--	--	--	--	--	--	--	--	--	--	hypothetical protein Prudu_009236 [Prunus dulcis]
Fxa1Ag00634	Fxa1Ag00634	--	0	0	0	0	0	0	--	--	--	--	--	--	--	--	--	--	--	--	--	--	--
Fxa1Ag00635	Fxa1Ag00635	LOC101310148	0	0	0.040363	0.040343	0	0	--	--	--	--	--	Molecular Function: magnesium ion binding (GO:0000287);; Molecular Function: terpene synthase activity (GO:0010333);; Molecular Function: lyase activity (GO:0016829);;	K15803|4.8e-211|fve:101295554|K15803 (-)-germacrene D synthase [EC:4.2.3.75] | (RefSeq) (-)-alpha-pinene synthase-like	Sesquiterpenoid and triterpenoid biosynthesis (ko00909)	--	--	Transposase family tnp2	(-)-alpha-pinene synthase OS=Fragaria vesca OX=57918 PE=1 SV=2	--	--	PREDICTED: uncharacterized protein LOC101310148 [Fragaria vesca subsp. vesca]
Fxa1Ag00636	Fxa1Ag00636	--	0	0	0	0	0	0	--	--	--	--	--	--	--	--	--	--	--	--	--	--	--
Fxa1Ag00637	Fxa1Ag00637	--	0	0	0	0	0	0	--	--	--	--	--	Molecular Function: nucleic acid binding (GO:0003676);; Molecular Function: zinc ion binding (GO:0008270);;	K17086|6.3e-14|fve:101300290|K17086 transmembrane 9 superfamily member 2/4 | (RefSeq) uncharacterized LOC101300290	--	--	--	SWIM zinc finger	--	S	Function unknown	uncharacterized protein LOC112192744 [Rosa chinensis]
Fxa1Ag00638	Fxa1Ag00638	LOC112174404	0	0	0	0	0	0	--	--	--	--	--	Molecular Function: DNA binding (GO:0003677);; Molecular Function: transposase activity (GO:0004803);; Biological Process: transposition, DNA-mediated (GO:0006313);;	--	--	--	--	--	--	--	--	putative transposase, mutator type, transposase, MuDR, plant, MULE transposase [Rosa chinensis]
Fxa1Ag00640	Fxa1Ag00640	--	0	0	0	0	0	0	--	--	--	--	--	--	--	--	--	--	--	--	--	--	--
Fxa1Ag00641	Fxa1Ag00641	LOC105353116	0.091661	0.132329	0.292333	0.065075	0.229373	0.381174	--	--	--	--	--	--	K09250|6.7e-06|fve:105353226|K09250 cellular nucleic acid-binding protein | (RefSeq) uncharacterized LOC105353226	--	--	--	--	--	--	--	PREDICTED: zinc finger CCHC domain-containing protein 9-like [Fragaria vesca subsp. vesca]
Fxa1Ag00642	Fxa1Ag00642	LOC101315365	0.351295	0.131276	0.156847	0.570475	0.548453	0.555292	--	--	--	--	--	Molecular Function: nucleic acid binding (GO:0003676);; Molecular Function: RNA-DNA hybrid ribonuclease activity (GO:0004523);;	--	--	--	--	Reverse transcriptase-like	--	E	Amino acid transport and metabolism	PREDICTED: uncharacterized protein LOC101315365 [Fragaria vesca subsp. vesca]
Fxa1Ag00643	Fxa1Ag00643	LOC101306758	0	0	0	0	0	0	--	--	--	--	--	--	--	--	--	--	--	--	--	--	PREDICTED: F-box/kelch-repeat protein At3g06240-like [Fragaria vesca subsp. vesca]
Fxa1Ag00644	Fxa1Ag00644	--	0	0	0	0	0	0	--	--	--	--	--	--	--	--	--	--	--	--	--	--	--
Fxa1Ag00645	Fxa1Ag00645	LOC101301592	0	0.061913	0	0	0	0	--	--	--	--	--	--	--	--	--	--	Plant protein of unknown function (DUF936)	--	S	Function unknown	PREDICTED: uncharacterized protein LOC101301592 [Fragaria vesca subsp. vesca]
Fxa1Ag00647	Fxa1Ag00647	--	0	0	0	0	0	0	--	--	--	--	--	--	--	--	--	--	--	--	--	--	--
Fxa1Ag00649	Fxa1Ag00649	LOC101291598	0.15937	0	0.063144	0	0	0	--	--	--	--	--	Molecular Function: hydrolase activity, acting on ester bonds (GO:0016788);;	K22503|5.7e-67|lsv:111885850|K22503 aspartyl-tRNA synthetase [EC:6.1.1.12] | (RefSeq) aspartate--tRNA ligase 2, cytoplasmic-like	Aminoacyl-tRNA biosynthesis (ko00970)	--	--	Plant transposon protein	--	S	Function unknown	PREDICTED: putative nuclease HARBI1 [Fragaria vesca subsp. vesca]
Fxa1Ag00652	Fxa1Ag00652	--	0	0	0	0	0	0	--	--	--	--	--	--	--	--	--	--	--	--	--	--	--
Fxa1Ag00653	Fxa1Ag00653	--	0	0	0	0	0	0	--	--	--	--	--	--	--	--	--	--	--	--	--	--	--
Fxa1Ag00654	Fxa1Ag00654	LOC101310635	0	0	0	0	0	0	--	--	--	--	--	Molecular Function: protein binding (GO:0005515);;	K14300|1.2e-41|pda:103721930|K14300 nuclear pore complex protein Nup133 | (RefSeq) LOW QUALITY PROTEIN: nuclear pore complex protein NUP133	RNA transport (ko03013)	--	--	Transposase family tnp2	--	--	--	PREDICTED: uncharacterized protein LOC101310635 [Fragaria vesca subsp. vesca]
Fxa1Ag00655	Fxa1Ag00655	--	0	0	0	0	0	0	--	--	--	--	--	--	--	--	--	--	--	--	--	--	--
Fxa1Ag00656	Fxa1Ag00656	LOC101311215	0	0	0	0	0	0	--	--	--	--	--	--	K04460|6.9e-07|pper:18776014|K04460 serine/threonine-protein phosphatase 5 [EC:3.1.3.16] | (RefSeq) serine/threonine-protein phosphatase 7 isoform X1	--	--	--	Plant transposase (Ptta/En/Spm family)	--	--	--	PREDICTED: bromodomain-containing protein 4-like [Fragaria vesca subsp. vesca]
Fxa1Ag00657	Fxa1Ag00657	LOC112199521	0	0	0	0	0	0	--	--	--	--	--	Molecular Function: thiol-dependent ubiquitinyl hydrolase activity (GO:0036459);;	K11838|3.9e-12|sind:105158534|K11838 ubiquitin carboxyl-terminal hydrolase 7 [EC:3.4.19.12] | (RefSeq) ubiquitin carboxyl-terminal hydrolase 12-like	--	[DR]	Cell cycle control, cell division, chromosome partitioning;; General function prediction only	MATH domain	Ubiquitin carboxyl-terminal hydrolase 12 OS=Arabidopsis thaliana OX=3702 GN=UBP12 PE=1 SV=2	D	Cell cycle control, cell division, chromosome partitioning	uncharacterized protein LOC112199521 [Rosa chinensis]
Fxa1Ag00658	Fxa1Ag00658	LOC101302172	0	0	0	0	0	0	--	--	--	[E]	Amino acid transport and metabolism	Biological Process: oligopeptide transport (GO:0006857);; Cellular Component: integral component of membrane (GO:0016021);; Molecular Function: transmembrane transporter activity (GO:0022857);;	K14638|9.1e-206|mesc:110604263|K14638 solute carrier family 15 (peptide/histidine transporter), member 3/4 | (RefSeq) protein NRT1/ PTR FAMILY 1.1-like	--	[E]	Amino acid transport and metabolism	POT family	Protein NRT1/ PTR FAMILY 1.1 OS=Arabidopsis thaliana OX=3702 GN=NPF1.1 PE=1 SV=2	E	Amino acid transport and metabolism	PREDICTED: protein NRT1/ PTR FAMILY 1.1-like [Fragaria vesca subsp. vesca]
Fxa1Ag00659	Fxa1Ag00659	LOC101302463	0	0	0	0	0	0	--	--	--	--	--	Cellular Component: Golgi membrane (GO:0000139);; Molecular Function: structural molecule activity (GO:0005198);; Biological Process: intracellular protein transport (GO:0006886);; Biological Process: vesicle-mediated transport (GO:0016192);; Cellular Component: COPI vesicle coat (GO:0030126);;	K17267|0.0e+00|fve:101302463|K17267 coatomer subunit gamma | (RefSeq) coatomer subunit gamma-like	--	[U]	Intracellular trafficking, secretion, and vesicular transport	Adaptin N terminal region	Coatomer subunit gamma OS=Arabidopsis thaliana OX=3702 GN=At4g34450 PE=1 SV=2	U	Intracellular trafficking, secretion, and vesicular transport	PREDICTED: coatomer subunit gamma-like [Fragaria vesca subsp. vesca]
Fxa1Ag00661	Fxa1Ag00661	--	0	0	0	0	0	0	--	--	--	--	--	--	--	--	--	--	--	--	--	--	--
Fxa1Ag00662	Fxa1Ag00662	--	0	0	0	0	0	0	--	--	--	--	--	--	--	--	--	--	--	--	--	--	--
Fxa1Ag00663	Fxa1Ag00663	--	0	0	0	0	0	0	--	--	--	--	--	--	--	--	--	--	--	--	--	--	--
Fxa1Ag00666	Fxa1Ag00666	--	0	0	0	0	0	0	--	--	--	--	--	--	--	--	--	--	--	--	--	--	--
Fxa1Ag00667	Fxa1Ag00667	LOC101302840	1.66792	2.12633	1.31516	1.13475	1.3305	1.29183	--	--	--	--	--	Cellular Component: mitochondrion (GO:0005739);; Molecular Function: NADPH-adrenodoxin reductase activity (GO:0015039);; Molecular Function: transferase activity (GO:0016740);;	K18914|8.3e-31|fve:101302840|K18914 adrenodoxin-NADP+ reductase [EC:1.18.1.6] | (RefSeq) NADPH:adrenodoxin oxidoreductase, mitochondrial-like	--	[F]	Nucleotide transport and metabolism	--	NADPH:adrenodoxin oxidoreductase, mitochondrial OS=Arabidopsis thaliana OX=3702 GN=MFDR PE=1 SV=1	C	Energy production and conversion	PREDICTED: NADPH:adrenodoxin oxidoreductase, mitochondrial-like [Fragaria vesca subsp. vesca]
Fxa1Ag00668	Fxa1Ag00668	LOC101302840	1.41062	2.13434	1.60818	1.75156	1.40624	1.60551	--	--	--	--	--	Cellular Component: mitochondrion (GO:0005739);; Molecular Function: NADPH-adrenodoxin reductase activity (GO:0015039);; Molecular Function: transferase activity (GO:0016740);;	K18914|1.4e-31|fve:101302840|K18914 adrenodoxin-NADP+ reductase [EC:1.18.1.6] | (RefSeq) NADPH:adrenodoxin oxidoreductase, mitochondrial-like	--	--	--	--	--	C	Energy production and conversion	PREDICTED: NADPH:adrenodoxin oxidoreductase, mitochondrial-like [Fragaria vesca subsp. vesca]
Fxa1Ag00672	Fxa1Ag00672	--	0	0	0	0	0	0	--	--	--	--	--	--	--	--	--	--	--	--	--	--	--
Fxa1Ag00673	Fxa1Ag00673	LOC101312570	0	0	0	0	0	0	--	--	--	--	--	Molecular Function: DNA-binding transcription factor activity (GO:0003700);;	--	--	--	--	--	Protein SPEAR3 OS=Arabidopsis thaliana OX=3702 GN=SPEAR3 PE=1 SV=1	S	Function unknown	PREDICTED: uncharacterized protein LOC101312570 isoform X1 [Fragaria vesca subsp. vesca]
Fxa1Ag00674	Fxa1Ag00674	LOC101300395	0	0	0	0	0	0	--	--	--	--	--	Molecular Function: galactose oxidase activity (GO:0045480);;	--	--	--	--	Glyoxal oxidase N-terminus	Aldehyde oxidase GLOX1 OS=Arabidopsis thaliana OX=3702 GN=GLOX1 PE=2 SV=1	S	Function unknown	PREDICTED: uncharacterized protein LOC101300395 [Fragaria vesca subsp. vesca]
Fxa1Ag00677	Fxa1Ag00677	LOC112166688	0	0	0	0	0	0	--	--	--	[Q]	Secondary metabolites biosynthesis, transport and catabolism	Molecular Function: epoxide hydrolase activity (GO:0004301);;	K08726|2.0e-37|sbi:8071538|K08726 soluble epoxide hydrolase / lipid-phosphate phosphatase [EC:3.3.2.10 3.1.3.76] | (RefSeq) uncharacterized protein LOC8071538	Arachidonic acid metabolism (ko00590);; Peroxisome (ko04146)	[I]	Lipid transport and metabolism	alpha/beta hydrolase fold	--	I	Lipid transport and metabolism	bifunctional epoxide hydrolase 2-like [Rosa chinensis]
Fxa1Ag00679	Fxa1Ag00679	LOC101313734	0	0	0	0	0	0	--	--	--	--	--	Cellular Component: integral component of membrane (GO:0016021);;	--	--	[X]	Mobilome: prophages, transposons	Putative transmembrane family 234	--	S	Function unknown	PREDICTED: transmembrane protein 234 homolog [Fragaria vesca subsp. vesca]
Fxa1Ag00681	Fxa1Ag00681	LOC112171623	0	0	0	0	0	0	--	--	--	--	--	Biological Process: intracellular protein transport (GO:0006886);; Cellular Component: membrane (GO:0016020);; Biological Process: vesicle-mediated transport (GO:0016192);;	--	--	--	--	--	--	--	--	alpha-soluble NSF attachment protein 2-like [Rosa chinensis]
Fxa1Ag00683	Fxa1Ag00683	LOC101314309	0	0.032541	0	0.152845	0	0.143246	--	--	--	--	--	Cellular Component: integral component of membrane (GO:0016021);;	K10664|3.3e-226|fve:101314309|K10664 E3 ubiquitin-protein ligase ATL6/9/15/31/42/55 [EC:2.3.2.27] | (RefSeq) E3 ubiquitin-protein ligase ATL42	--	[O]	Posttranslational modification, protein turnover, chaperones	Ring finger domain	E3 ubiquitin-protein ligase ATL42 OS=Arabidopsis thaliana OX=3702 GN=ATL42 PE=1 SV=2	O	Posttranslational modification, protein turnover, chaperones	PREDICTED: E3 ubiquitin-protein ligase ATL42 [Fragaria vesca subsp. vesca]
Fxa1Ag00685	Fxa1Ag00685	LOC101301246	0	0	0	0	0	0	--	--	--	--	--	Cellular Component: integral component of membrane (GO:0016021);;	--	--	--	--	--	--	--	--	PREDICTED: uncharacterized protein LOC101301246 [Fragaria vesca subsp. vesca]
Fxa1Ag00686	Fxa1Ag00686	LOC101314882	0	0.035011	0	0	0	0.012459	--	--	--	[G]	Carbohydrate transport and metabolism	Biological Process: carbohydrate transport (GO:0008643);; Cellular Component: integral component of membrane (GO:0016021);; Molecular Function: transmembrane transporter activity (GO:0022857);;	K24193|9.0e-295|fve:101314882|K24193 MFS transporter, SP family, sugar:H+ symporter | (RefSeq) sugar transport protein 14	--	[R]	General function prediction only	Sugar (and other) transporter	Sugar transport protein 14 OS=Arabidopsis thaliana OX=3702 GN=STP14 PE=2 SV=2	U	Intracellular trafficking, secretion, and vesicular transport	PREDICTED: sugar transport protein 14 [Fragaria vesca subsp. vesca]
Fxa1Ag00692	Fxa1Ag00692	NBS25	0	0	0	0	0	0	--	--	--	--	--	Biological Process: signal transduction (GO:0007165);; Molecular Function: ADP binding (GO:0043531);;	K13459|8.4e-13|vvi:100265494|K13459 disease resistance protein RPS2 | (RefSeq) probable disease resistance protein At1g52660	Plant-pathogen interaction (ko04626)	--	--	TIR domain	Disease resistance protein RPV1 OS=Vitis rotundifolia OX=103349 GN=RPV1 PE=1 SV=1	T	Signal transduction mechanisms	PREDICTED: TMV resistance protein N-like [Fragaria vesca subsp. vesca]
Fxa1Ag00693	Fxa1Ag00693	LOC101297890	0	0	0	0	0	0	--	--	--	--	--	--	--	--	--	--	--	--	--	--	PREDICTED: uncharacterized protein LOC101297890 [Fragaria vesca subsp. vesca]
Fxa1Ag00694	Fxa1Ag00694	LOC101291750	0.085895	0.145634	0.088807	0.225274	0.091922	0.109686	--	--	--	--	--	--	--	--	--	--	Unc-13 homolog	Protein unc-13 homolog OS=Arabidopsis thaliana OX=3702 GN=PATROL1 PE=2 SV=1	S	Function unknown	PREDICTED: uncharacterized protein LOC101291750 [Fragaria vesca subsp. vesca]
Fxa1Ag00696	Fxa1Ag00696	--	0	0	0	0	0	0	--	--	--	--	--	--	--	--	--	--	--	--	--	--	--
Fxa1Ag00697	Fxa1Ag00697	LOC101292337	0	0	0	0	0	0	--	--	--	--	--	Biological Process: mRNA splicing, via spliceosome (GO:0000398);; Cellular Component: spliceosomal complex (GO:0005681);;	K06063|0.0e+00|fve:101292337|K06063 SNW domain-containing protein 1 | (RefSeq) SNW/SKI-interacting protein	Spliceosome (ko03040)	[AB]	RNA processing and modification;; Chromatin structure and dynamics	SKIP/SNW domain	SNW/SKI-interacting protein OS=Arabidopsis thaliana OX=3702 GN=SKIP PE=1 SV=1	--	--	PREDICTED: SNW/SKI-interacting protein [Fragaria vesca subsp. vesca]
Fxa1Ag00699	Fxa1Ag00699	LOC101315044	0	0	0.039636	0	0	0	--	--	--	--	--	Molecular Function: enzyme inhibitor activity (GO:0004857);;	--	--	--	--	Plant invertase/pectin methylesterase inhibitor	Cell wall / vacuolar inhibitor of fructosidase 1 OS=Arabidopsis thaliana OX=3702 GN=C/VIF1 PE=1 SV=1	--	--	PREDICTED: cell wall / vacuolar inhibitor of fructosidase 1-like [Fragaria vesca subsp. vesca]
Fxa1Ag00700	Fxa1Ag00700	LOC112188292	0	0	0	0	0	0	--	--	--	--	--	--	--	--	--	--	Protein of unknown function (DUF295)	--	S	Function unknown	probable F-box protein At1g44080 [Rosa chinensis]
Fxa1Ag00702	Fxa1Ag00702	LOC101302113	0	0	0	0	0	0	--	--	--	--	--	--	--	--	--	--	Polyketide cyclase / dehydrase and lipid transport	--	S	Function unknown	PREDICTED: lachrymatory-factor synthase-like [Fragaria vesca subsp. vesca]
Fxa1Ag00703	Fxa1Ag00703	LOC112198797	0	0	0	0	0	0	--	--	--	--	--	--	--	--	--	--	--	--	--	--	uncharacterized protein LOC112198797 [Rosa chinensis]
Fxa1Ag00704	Fxa1Ag00704	LOC101293711	0.019652	0.043464	0.035188	0	0	0	--	--	--	--	--	--	--	--	--	--	Cotton fibre expressed protein	--	S	Function unknown	PREDICTED: uncharacterized protein LOC101293711 [Fragaria vesca subsp. vesca]
Fxa1Ag00706	Fxa1Ag00706	LOC101302698	0.096786	0.167015	0.226726	0.102092	0.115193	0.117696	--	--	--	--	--	Molecular Function: RNA binding (GO:0003723);; Molecular Function: RNA-directed 5'-3' RNA polymerase activity (GO:0003968);; Biological Process: gene silencing by RNA (GO:0031047);;	K11699|0.0e+00|fve:101302698|K11699 RNA-dependent RNA polymerase [EC:2.7.7.48] | (RefSeq) probable RNA-dependent RNA polymerase 3	--	[A]	RNA processing and modification	RNA dependent RNA polymerase	Probable RNA-dependent RNA polymerase 3 OS=Arabidopsis thaliana OX=3702 GN=RDR3 PE=3 SV=2	A	RNA processing and modification	PREDICTED: probable RNA-dependent RNA polymerase 5 isoform X3 [Fragaria vesca subsp. vesca]
Fxa1Ag00707	Fxa1Ag00707	LOC101302983	0.032484	0	0.015799	0	0.016998	0	--	--	--	--	--	Molecular Function: RNA binding (GO:0003723);; Molecular Function: RNA-directed 5'-3' RNA polymerase activity (GO:0003968);; Biological Process: gene silencing by RNA (GO:0031047);;	K11699|2.1e-48|fve:101302983|K11699 RNA-dependent RNA polymerase [EC:2.7.7.48] | (RefSeq) probable RNA-dependent RNA polymerase 3	--	--	--	--	--	A	RNA processing and modification	PREDICTED: probable RNA-dependent RNA polymerase 3 [Fragaria vesca subsp. vesca]
Fxa1Ag00708	Fxa1Ag00708	LOC101302983	0	0	0	0	0	0	--	--	--	--	--	Molecular Function: RNA binding (GO:0003723);; Molecular Function: RNA-directed 5'-3' RNA polymerase activity (GO:0003968);; Biological Process: gene silencing by RNA (GO:0031047);;	K11699|8.5e-32|fve:101302983|K11699 RNA-dependent RNA polymerase [EC:2.7.7.48] | (RefSeq) probable RNA-dependent RNA polymerase 3	--	[A]	RNA processing and modification	--	Probable RNA-dependent RNA polymerase 3 OS=Oryza sativa subsp. japonica OX=39947 GN=RDR3 PE=2 SV=2	A	RNA processing and modification	PREDICTED: probable RNA-dependent RNA polymerase 3 [Fragaria vesca subsp. vesca]
Fxa1Ag00709	Fxa1Ag00709	LOC101302983	0	0	0	0	0	0	--	--	--	--	--	Molecular Function: RNA binding (GO:0003723);; Molecular Function: RNA-directed 5'-3' RNA polymerase activity (GO:0003968);; Biological Process: gene silencing by RNA (GO:0031047);;	K11699|1.7e-38|fve:101302983|K11699 RNA-dependent RNA polymerase [EC:2.7.7.48] | (RefSeq) probable RNA-dependent RNA polymerase 3	--	[A]	RNA processing and modification	RNA dependent RNA polymerase	Probable RNA-dependent RNA polymerase 3 OS=Arabidopsis thaliana OX=3702 GN=RDR3 PE=3 SV=2	A	RNA processing and modification	PREDICTED: probable RNA-dependent RNA polymerase 3 [Fragaria vesca subsp. vesca]
Fxa1Ag00710	Fxa1Ag00710	LOC101302983	0	0	0.143373	0	0	0	--	--	--	--	--	Molecular Function: RNA binding (GO:0003723);; Molecular Function: RNA-directed 5'-3' RNA polymerase activity (GO:0003968);; Biological Process: gene silencing by RNA (GO:0031047);;	K11699|2.5e-21|fve:101302983|K11699 RNA-dependent RNA polymerase [EC:2.7.7.48] | (RefSeq) probable RNA-dependent RNA polymerase 3	--	[A]	RNA processing and modification	--	Probable RNA-dependent RNA polymerase 3 OS=Oryza sativa subsp. japonica OX=39947 GN=RDR3 PE=2 SV=2	A	RNA processing and modification	PREDICTED: probable RNA-dependent RNA polymerase 3 [Fragaria vesca subsp. vesca]
Fxa1Ag00711	Fxa1Ag00711	LOC101302983	0	0	0	0	0	0	--	--	--	--	--	Molecular Function: RNA-directed 5'-3' RNA polymerase activity (GO:0003968);;	K11699|9.8e-39|fve:101302983|K11699 RNA-dependent RNA polymerase [EC:2.7.7.48] | (RefSeq) probable RNA-dependent RNA polymerase 3	--	--	--	--	--	A	RNA processing and modification	PREDICTED: probable RNA-dependent RNA polymerase 3 [Fragaria vesca subsp. vesca]
Fxa1Ag00714	Fxa1Ag00714	--	0	0	0	0	0	0	--	--	--	--	--	--	--	--	--	--	--	--	--	--	--
Fxa1Ag00715	Fxa1Ag00715	LOC105353279	0	0	0	0	0	0	--	--	--	--	--	Biological Process: protein polyubiquitination (GO:0000209);; Molecular Function: molecular_function (GO:0003674);; Molecular Function: catalytic activity (GO:0003824);; Molecular Function: ubiquitin-protein transferase activity (GO:0004842);; Biological Process: cellular protein modification process (GO:0006464);; Biological Process: proteolysis (GO:0006508);; Biological Process: ubiquitin-depen…	K22378|2.7e-74|fve:105353279|K22378 E3 ubiquitin-protein ligase RNF181 [EC:2.3.2.27] | (RefSeq) E3 ubiquitin-protein ligase RING1-like	--	--	--	Ring finger domain	--	O	Posttranslational modification, protein turnover, chaperones	PREDICTED: E3 ubiquitin-protein ligase RING1-like [Fragaria vesca subsp. vesca]
Fxa1Ag00716	Fxa1Ag00716	--	0	0	0	0	0	0	--	--	--	--	--	--	--	--	--	--	--	--	--	--	--
Fxa1Ag00717	Fxa1Ag00717	LOC101303273	0	0	0	0	0	0	--	--	--	--	--	Biological Process: protein polyubiquitination (GO:0000209);; Molecular Function: molecular_function (GO:0003674);; Molecular Function: catalytic activity (GO:0003824);; Molecular Function: ubiquitin-protein transferase activity (GO:0004842);; Biological Process: cellular protein modification process (GO:0006464);; Biological Process: proteolysis (GO:0006508);; Biological Process: ubiquitin-depen…	K22378|1.1e-62|fve:101303273|K22378 E3 ubiquitin-protein ligase RNF181 [EC:2.3.2.27] | (RefSeq) E3 ubiquitin-protein ligase RNF181-like	--	--	--	Ring finger domain	--	O	Posttranslational modification, protein turnover, chaperones	PREDICTED: E3 ubiquitin-protein ligase RNF181-like [Fragaria vesca subsp. vesca]
Fxa1Ag00718	Fxa1Ag00718	--	0	0	0.085453	0	0.197895	0.174392	--	--	--	--	--	--	--	--	--	--	--	--	--	--	--
Fxa1Ag00720	Fxa1Ag00720	--	0	0	0	0	0	0	--	--	--	--	--	--	--	--	--	--	--	--	--	--	--
Fxa1Ag00721	Fxa1Ag00721	LOC101303558	0	0	0	0	0	0	--	--	--	--	--	Biological Process: phosphorelay signal transduction system (GO:0000160);; Molecular Function: kinase activity (GO:0016301);;	K14490|1.9e-77|fve:101303558|K14490 histidine-containing phosphotransfer peotein | (RefSeq) histidine-containing phosphotransfer protein 4-like	Plant hormone signal transduction (ko04075)	[T]	Signal transduction mechanisms	Hpt domain	Histidine-containing phosphotransfer protein 4 OS=Arabidopsis thaliana OX=3702 GN=AHP4 PE=1 SV=2	T	Signal transduction mechanisms	PREDICTED: histidine-containing phosphotransfer protein 4-like [Fragaria vesca subsp. vesca]
Fxa1Ag00722	Fxa1Ag00722	LOC101303852	0	0	0.021257	0	0	0	--	--	--	[V]	Defense mechanisms	Molecular Function: ATP binding (GO:0005524);; Cellular Component: integral component of membrane (GO:0016021);; Molecular Function: ATPase activity (GO:0016887);; Molecular Function: ATPase-coupled transmembrane transporter activity (GO:0042626);;	K05658|0.0e+00|fve:101303852|K05658 ATP-binding cassette, subfamily B (MDR/TAP), member 1 [EC:7.6.2.2] | (RefSeq) putative ABC transporter B family member 8	ABC transporters (ko02010)	[Q]	Secondary metabolites biosynthesis, transport and catabolism	ABC transporter transmembrane region	Putative ABC transporter B family member 8 OS=Arabidopsis thaliana OX=3702 GN=ABCB8 PE=5 SV=1	Q	Secondary metabolites biosynthesis, transport and catabolism	PREDICTED: putative ABC transporter B family member 8 [Fragaria vesca subsp. vesca]
Fxa1Ag00723	Fxa1Ag00723	--	0	0	0	0	0	0	--	--	--	--	--	--	--	--	--	--	--	--	K	Transcription	--
Fxa1Ag00725	Fxa1Ag00725	--	0	0	0	0	0	0	--	--	--	--	--	Molecular Function: acid phosphatase activity (GO:0003993);; Molecular Function: metal ion binding (GO:0046872);;	K22390|8.5e-08|fve:101306162|K22390 acid phosphatase type 7 | (RefSeq) bifunctional purple acid phosphatase 26	--	[G]	Carbohydrate transport and metabolism	--	Bifunctional purple acid phosphatase 26 OS=Arabidopsis thaliana OX=3702 GN=PAP26 PE=1 SV=1	--	--	hypothetical protein F0562_009392 [Nyssa sinensis]
Fxa1Ag00727	Fxa1Ag00727	--	0.135295	0.354852	0.170088	0.058237	0.12337	0.236362	--	--	--	--	--	--	--	--	--	--	--	--	--	--	--
Fxa1Ag00728	Fxa1Ag00728	--	0	0	0	0	0.001571	0.006401	--	--	--	--	--	--	--	--	--	--	--	--	--	--	--
Fxa1Ag00734	Fxa1Ag00734	LOC101297078	0.174506	0.176986	0.067987	0.221315	0.278833	0.168195	--	--	--	--	--	Molecular Function: protein kinase activity (GO:0004672);; Molecular Function: ATP binding (GO:0005524);; Cellular Component: integral component of membrane (GO:0016021);;	K00924|5.8e-71|oeu:111407838|K00924 kinase [EC:2.7.1.-] | (RefSeq) receptor-like protein kinase 5	--	--	--	Leucine rich repeat	Leucine-rich repeat receptor-like serine/threonine-protein kinase BAM1 OS=Arabidopsis thaliana OX=3702 GN=BAM1 PE=1 SV=1	T	Signal transduction mechanisms	PREDICTED: receptor-like protein kinase HSL1 [Fragaria vesca subsp. vesca]
Fxa1Ag00735	Fxa1Ag00735	LOC101296509	0.32321	0.711751	0.291025	1.27258	0.44219	0.716903	--	--	--	[J]	Translation, ribosomal structure and biogenesis	Molecular Function: RNA binding (GO:0003723);; Biological Process: RNA processing (GO:0006396);; Molecular Function: RNA methyltransferase activity (GO:0008173);;	K15507|3.2e-111|fve:101296509|K15507 21S rRNA (GM2251-2'-O)-methyltransferase [EC:2.1.1.-] | (RefSeq) uncharacterized LOC101296509	--	[A]	RNA processing and modification	SpoU rRNA Methylase family	--	A	RNA processing and modification	PREDICTED: uncharacterized protein LOC101296509 [Fragaria vesca subsp. vesca]
Fxa1Ag00736	Fxa1Ag00736	LOC101296509	0.32193	0.157226	0.153302	0.131699	0.055441	0.0994	--	--	--	--	--	Molecular Function: RNA binding (GO:0003723);; Biological Process: RNA processing (GO:0006396);; Molecular Function: RNA methyltransferase activity (GO:0008173);;	K15507|1.8e-52|fve:101296509|K15507 21S rRNA (GM2251-2'-O)-methyltransferase [EC:2.1.1.-] | (RefSeq) uncharacterized LOC101296509	--	--	--	--	--	A	RNA processing and modification	PREDICTED: uncharacterized protein LOC101296509 [Fragaria vesca subsp. vesca]
Fxa1Ag00737	Fxa1Ag00737	LOC105349930	0	0	0	0	0	0	--	--	--	[I]	Lipid transport and metabolism	Molecular Function: 2-hydroxy-3-oxopropionate reductase activity (GO:0008679);; Molecular Function: NADP binding (GO:0050661);; Molecular Function: NAD binding (GO:0051287);;	K00020|2.0e-40|fve:101297370|K00020 3-hydroxyisobutyrate dehydrogenase [EC:1.1.1.31] | (RefSeq) probable 3-hydroxyisobutyrate dehydrogenase-like 1, mitochondrial	Valine, leucine and isoleucine degradation (ko00280)	[R]	General function prediction only	NAD-binding of NADP-dependent 3-hydroxyisobutyrate dehydrogenase	Probable 3-hydroxyisobutyrate dehydrogenase-like 1, mitochondrial OS=Arabidopsis thaliana OX=3702 GN=At4g29120 PE=1 SV=1	I	Lipid transport and metabolism	PREDICTED: probable 3-hydroxyisobutyrate dehydrogenase-like 1, mitochondrial [Fragaria vesca subsp. vesca]
Fxa1Ag00738	Fxa1Ag00738	LOC101304422	0.162684	0	0.484224	0.107429	0.023859	0.294072	--	--	--	--	--	Molecular Function: protein kinase activity (GO:0004672);; Molecular Function: ATP binding (GO:0005524);; Cellular Component: integral component of membrane (GO:0016021);;	K00924|2.5e-37|oeu:111407838|K00924 kinase [EC:2.7.1.-] | (RefSeq) receptor-like protein kinase 5	--	--	--	Protein tyrosine and serine/threonine kinase	MDIS1-interacting receptor like kinase 1 OS=Arabidopsis thaliana OX=3702 GN=MIK1 PE=1 SV=1	T	Signal transduction mechanisms	PREDICTED: receptor-like protein kinase HSL1 [Fragaria vesca subsp. vesca]
Fxa1Ag00739	Fxa1Ag00739	--	1.40277	0	1.51499	0.843176	0.956635	0.361529	--	--	--	--	--	--	--	--	--	--	--	--	--	--	--
Fxa1Ag00740	Fxa1Ag00740	LOC101297370	1.07099	0	0.6187	0.39594	0.410258	0.312111	--	--	--	[I]	Lipid transport and metabolism	Molecular Function: 2-hydroxy-3-oxopropionate reductase activity (GO:0008679);; Molecular Function: NADP binding (GO:0050661);; Molecular Function: NAD binding (GO:0051287);;	K00020|3.4e-45|fve:101297370|K00020 3-hydroxyisobutyrate dehydrogenase [EC:1.1.1.31] | (RefSeq) probable 3-hydroxyisobutyrate dehydrogenase-like 1, mitochondrial	Valine, leucine and isoleucine degradation (ko00280)	[R]	General function prediction only	NAD binding domain of 6-phosphogluconate dehydrogenase	Probable 3-hydroxyisobutyrate dehydrogenase-like 1, mitochondrial OS=Arabidopsis thaliana OX=3702 GN=At4g29120 PE=1 SV=1	I	Lipid transport and metabolism	PREDICTED: probable 3-hydroxyisobutyrate dehydrogenase-like 1, mitochondrial [Fragaria vesca subsp. vesca]
Fxa1Ag00741	Fxa1Ag00741	LOC101297370	2.44305	0	1.94415	1.88455	2.0696	1.29813	--	--	--	[I]	Lipid transport and metabolism	Molecular Function: 2-hydroxy-3-oxopropionate reductase activity (GO:0008679);; Molecular Function: NADP binding (GO:0050661);; Molecular Function: NAD binding (GO:0051287);;	K00020|7.8e-74|fve:101297370|K00020 3-hydroxyisobutyrate dehydrogenase [EC:1.1.1.31] | (RefSeq) probable 3-hydroxyisobutyrate dehydrogenase-like 1, mitochondrial	Valine, leucine and isoleucine degradation (ko00280)	[R]	General function prediction only	NAD-binding of NADP-dependent 3-hydroxyisobutyrate dehydrogenase	Probable 3-hydroxyisobutyrate dehydrogenase-like 1, mitochondrial OS=Arabidopsis thaliana OX=3702 GN=At4g29120 PE=1 SV=1	I	Lipid transport and metabolism	PREDICTED: probable 3-hydroxyisobutyrate dehydrogenase-like 1, mitochondrial [Fragaria vesca subsp. vesca]
Fxa1Ag00743	Fxa1Ag00743	LOC101305010	0.05086	0.00757	0.03255	0.020361	0.04319	0	--	--	--	--	--	Molecular Function: protein kinase activity (GO:0004672);; Molecular Function: ATP binding (GO:0005524);; Cellular Component: integral component of membrane (GO:0016021);;	K00924|2.9e-39|pop:7470732|K00924 kinase [EC:2.7.1.-] | (RefSeq) receptor-like protein kinase HSL1	--	--	--	Leucine rich repeat	MDIS1-interacting receptor like kinase 1 OS=Arabidopsis thaliana OX=3702 GN=MIK1 PE=1 SV=1	T	Signal transduction mechanisms	PREDICTED: receptor-like protein kinase HSL1 [Fragaria vesca subsp. vesca]
Fxa1Ag00744	Fxa1Ag00744	LOC101305308	0	0.028072	0	0.034856	0.016796	0.059982	--	--	--	[V]	Defense mechanisms	Molecular Function: antiporter activity (GO:0015297);; Cellular Component: integral component of membrane (GO:0016021);; Molecular Function: xenobiotic transmembrane transporter activity (GO:0042910);;	K03327|0.0e+00|fve:101305308|K03327 multidrug resistance protein, MATE family | (RefSeq) multidrug and toxin extrusion protein 2	--	[R]	General function prediction only	MatE	Protein DETOXIFICATION 51 OS=Arabidopsis thaliana OX=3702 GN=DTX51 PE=2 SV=1	V	Defense mechanisms	PREDICTED: multidrug and toxin extrusion protein 2 [Fragaria vesca subsp. vesca]
Fxa1Ag00745	Fxa1Ag00745	LOC101305601	0.051981	0.095003	0.032284	0.10504	0.092701	0.043565	--	--	--	--	--	Molecular Function: protein binding (GO:0005515);; Cellular Component: cellular_component (GO:0005575);; Cellular Component: intracellular (GO:0005622);; Cellular Component: obsolete cell (GO:0005623);; Cellular Component: cytoplasm (GO:0005737);; Cellular Component: cytosol (GO:0005829);; Cellular Component: cytoskeleton (GO:0005856);; Cellular Component: microtubule associated complex (GO:00058…	--	--	--	--	Protein of unknown function (DUF4005)	Protein IQ-DOMAIN 14 OS=Arabidopsis thaliana OX=3702 GN=IQD14 PE=1 SV=1	S	Function unknown	PREDICTED: protein IQ-DOMAIN 14-like [Fragaria vesca subsp. vesca]
Fxa1Ag00746	Fxa1Ag00746	--	0	0	0	0	0	0	--	--	--	--	--	--	--	--	--	--	--	--	--	--	--
Fxa1Ag00747	Fxa1Ag00747	--	0	0	0	0	0	0	--	--	--	--	--	--	--	--	--	--	--	--	--	--	--
Fxa1Ag00748	Fxa1Ag00748	LOC101310834	0	0.015402	0	0	0	0	--	--	--	--	--	--	K15111|6.2e-07|spen:107015750|K15111 solute carrier family 25 (mitochondrial S-adenosylmethionine transporter), member 26 | (RefSeq) LOW QUALITY PROTEIN: protein MITOFERRINLIKE 1, chloroplastic	--	--	--	Plant organelle RNA recognition domain	Protein WHAT'S THIS FACTOR 9, mitochondrial OS=Arabidopsis thaliana OX=3702 GN=WTF9 PE=4 SV=1	S	Function unknown	PREDICTED: protein ROOT PRIMORDIUM DEFECTIVE 1-like [Fragaria vesca subsp. vesca]
Fxa1Ag00749	Fxa1Ag00749	LOC101298537	0	0	0	0	0	0	--	--	--	[GI]	Carbohydrate transport and metabolism;; Lipid transport and metabolism	Molecular Function: pectinesterase activity (GO:0030599);; Biological Process: cell wall modification (GO:0042545);; Molecular Function: aspartyl esterase activity (GO:0045330);; Biological Process: pectin catabolic process (GO:0045490);;	K01051|4.3e-225|fve:101298537|K01051 pectinesterase [EC:3.1.1.11] | (RefSeq) probable pectinesterase 53	Pentose and glucuronate interconversions (ko00040)	--	--	Pectinesterase	Probable pectinesterase 53 OS=Arabidopsis thaliana OX=3702 GN=PME53 PE=2 SV=1	G	Carbohydrate transport and metabolism	PREDICTED: probable pectinesterase 53 [Fragaria vesca subsp. vesca]
Fxa1Ag00751	Fxa1Ag00751	--	0.443268	0.881491	0.562609	0.212254	0.892199	0.204617	--	--	--	--	--	--	--	--	--	--	--	--	--	--	--
Fxa1Ag00753	Fxa1Ag00753	LOC101299118	1.37561	2.36942	2.00263	1.30219	0.536958	0.622699	--	--	--	--	--	Cellular Component: integral component of membrane (GO:0016021);;	K19040|4.0e-09|soe:110775439|K19040 E3 ubiquitin-protein ligase ATL10/75/76/77/78 [EC:2.3.2.27] | (RefSeq) RING-H2 finger protein ATL73-like	--	[O]	Posttranslational modification, protein turnover, chaperones	Ring finger domain	Probable E3 ubiquitin-protein ligase ATL44 OS=Arabidopsis thaliana OX=3702 GN=ATL44 PE=1 SV=1	S	Function unknown	PREDICTED: E3 ubiquitin-protein ligase At4g11680-like isoform X1 [Fragaria vesca subsp. vesca]
Fxa1Ag00756	Fxa1Ag00756	LOC101299700	0.076092	0	0.053479	0	0.074687	0	--	--	--	--	--	--	--	--	[K]	Transcription	--	--	K	Transcription	PREDICTED: uncharacterized protein LOC101299700 [Fragaria vesca subsp. vesca]
Fxa1Ag00757	Fxa1Ag00757	LOC101299988	0.120199	0.107902	0.321298	0	0	0.072868	--	--	--	[R]	General function prediction only	Molecular Function: protein serine/threonine kinase activity (GO:0004674);; Molecular Function: MAP kinase kinase activity (GO:0004708);; Molecular Function: ATP binding (GO:0005524);;	K04368|8.1e-202|fve:101299988|K04368 mitogen-activated protein kinase kinase 1 [EC:2.7.12.2] | (RefSeq) mitogen-activated protein kinase kinase 6	Plant-pathogen interaction (ko04626)	[T]	Signal transduction mechanisms	Protein kinase domain	Mitogen-activated protein kinase kinase 6 OS=Arabidopsis thaliana OX=3702 GN=MKK6 PE=1 SV=1	T	Signal transduction mechanisms	PREDICTED: mitogen-activated protein kinase kinase 6 isoform X1 [Fragaria vesca subsp. vesca]
Fxa1Ag00758	Fxa1Ag00758	LOC101300277	0.091144	0.027707	0.177752	0.483845	0.250689	0.123235	--	--	--	--	--	Molecular Function: molecular_function (GO:0003674);; Molecular Function: nucleic acid binding (GO:0003676);; Molecular Function: RNA binding (GO:0003723);; Molecular Function: catalytic activity (GO:0003824);; Molecular Function: nuclease activity (GO:0004518);; Molecular Function: endonuclease activity (GO:0004519);; Molecular Function: binding (GO:0005488);; Cellular Component: cellular_compon…	--	--	[R]	General function prediction only	PPR repeat family	Pentatricopeptide repeat-containing protein At5g65560 OS=Arabidopsis thaliana OX=3702 GN=At5g65560 PE=2 SV=1	S	Function unknown	PREDICTED: pentatricopeptide repeat-containing protein At5g65560-like [Fragaria vesca subsp. vesca]
Fxa1Ag00759	Fxa1Ag00759	LOC101300560	0.101067	0.261386	0.16687	0.073512	0.18064	0.170417	--	--	--	--	--	Biological Process: carbohydrate metabolic process (GO:0005975);; Cellular Component: integral component of membrane (GO:0016021);; Molecular Function: glucan endo-1,3-beta-D-glucosidase activity (GO:0042973);;	K19891|2.3e-106|csv:101212873|K19891 glucan endo-1,3-beta-glucosidase 1/2/3 [EC:3.2.1.39] | (RefSeq) glucan endo-1,3-beta-glucosidase 3 isoform X1	Starch and sucrose metabolism (ko00500)	--	--	Glycosyl hydrolases family 17	Glucan endo-1,3-beta-glucosidase 13 OS=Arabidopsis thaliana OX=3702 GN=At5g56590 PE=2 SV=1	G	Carbohydrate transport and metabolism	PREDICTED: glucan endo-1,3-beta-glucosidase 13 [Fragaria vesca subsp. vesca]
Fxa1Ag00760	Fxa1Ag00760	--	0	0	0	0	0	0	--	--	--	--	--	--	--	--	--	--	--	--	--	--	--
Fxa1Ag00761	Fxa1Ag00761	--	0	0	0	0	0	0	--	--	--	--	--	--	--	--	--	--	--	--	--	--	--
Fxa1Ag00762	Fxa1Ag00762	--	0	0	0	0	0	0	--	--	--	--	--	--	--	--	--	--	--	--	--	--	--
Fxa1Ag00763	Fxa1Ag00763	--	0	0	0	0	0	0	--	--	--	--	--	--	--	--	--	--	--	--	--	--	--
Fxa1Ag00764	Fxa1Ag00764	--	0	0	0	0	0	0	--	--	--	--	--	--	--	--	--	--	--	--	--	--	--
Fxa1Ag00765	Fxa1Ag00765	LOC101307341	0.016588	0	0	0.14507	0.053	0.134498	--	--	--	--	--	Biological Process: reproduction (GO:0000003);; Biological Process: developmental process involved in reproduction (GO:0003006);; Molecular Function: protein binding (GO:0005515);; Cellular Component: cellular_component (GO:0005575);; Cellular Component: intracellular (GO:0005622);; Cellular Component: obsolete cell (GO:0005623);; Cellular Component: nucleus (GO:0005634);; Biological Process: mul…	K05759|5.0e-16|fve:101300846|K05759 profilin | (RefSeq) profilin	--	[T]	Signal transduction mechanisms	Cactus-binding C-terminus of cactin protein	Cactin OS=Arabidopsis thaliana OX=3702 GN=CTN PE=1 SV=1	T	Signal transduction mechanisms	PREDICTED: cactin-like [Fragaria vesca subsp. vesca]
Fxa1Ag00766	Fxa1Ag00766	LOC101307630	0	0	0	0	0	0	--	--	--	[I]	Lipid transport and metabolism	Molecular Function: 2-acylglycerol O-acyltransferase activity (GO:0003846);;	K18368|2.3e-173|fve:101307630|K18368 caffeoylshikimate esterase [EC:3.1.1.-] | (RefSeq) caffeoylshikimate esterase-like	Phenylpropanoid biosynthesis (ko00940)	[I]	Lipid transport and metabolism	Serine aminopeptidase, S33	--	I	Lipid transport and metabolism	PREDICTED: caffeoylshikimate esterase-like [Fragaria vesca subsp. vesca]
Fxa1Ag00768	Fxa1Ag00768	LOC101301131	0	0	0	0	0	0	--	--	--	--	--	Molecular Function: actin binding (GO:0003779);; Cellular Component: cytoskeleton (GO:0005856);;	K05759|5.9e-73|fve:101301131|K05759 profilin | (RefSeq) profilin-2	--	[Z]	Cytoskeleton	Profilin	Profilin-2 OS=Betula pendula OX=3505 PE=1 SV=1	Z	Cytoskeleton	PREDICTED: profilin-2 [Fragaria vesca subsp. vesca]
Fxa1Ag00770	Fxa1Ag00770	LOC105349974	0	0	0	0	0	0	--	--	--	--	--	Molecular Function: protein binding (GO:0005515);;	--	--	--	--	F-box domain	--	--	--	PREDICTED: F-box/FBD/LRR-repeat protein At2g04230-like [Fragaria vesca subsp. vesca]
Fxa1Ag00771	Fxa1Ag00771	LOC101301714	0	0	0	0	0	0.015398	--	--	--	--	--	--	--	--	--	--	Protein of unknown function (DUF1005)	--	S	Function unknown	PREDICTED: uncharacterized protein LOC101301714 [Fragaria vesca subsp. vesca]
Fxa1Ag00773	Fxa1Ag00773	LOC101307931	0	0	0.0441	0	0	0	--	--	--	--	--	--	--	--	--	--	Leucine rich repeat	Leucine-rich repeat extensin-like protein 2 OS=Arabidopsis thaliana OX=3702 GN=LRX2 PE=1 SV=1	S	Function unknown	PREDICTED: leucine-rich repeat extensin-like protein 4 [Fragaria vesca subsp. vesca]
Fxa1Ag00775	Fxa1Ag00775	LOC101302582	0.355825	0.377402	0.519671	0	0.165582	0.023606	--	--	--	--	--	Molecular Function: DNA binding (GO:0003677);; Cellular Component: nucleus (GO:0005634);; Biological Process: regulation of transcription, DNA-templated (GO:0006355);;	--	--	--	--	No apical meristem (NAM) protein	NAC domain-containing protein 75 OS=Arabidopsis thaliana OX=3702 GN=NAC075 PE=2 SV=1	K	Transcription	PREDICTED: myb-like protein Q isoform X4 [Fragaria vesca subsp. vesca]
Fxa1Ag00776	Fxa1Ag00776	--	0	0	0	0	0	0	--	--	--	--	--	--	--	--	--	--	--	--	--	--	--
Fxa1Ag00777	Fxa1Ag00777	--	0	0	0	0	0	0	--	--	--	--	--	--	--	--	--	--	--	--	--	--	--
Fxa1Ag00779	Fxa1Ag00779	--	0.011083	0	0.149581	0	0	0	--	--	--	--	--	--	--	--	--	--	--	--	--	--	--
Fxa1Ag00780	Fxa1Ag00780	LOC101308223	0	0	0	0	0	0	--	--	--	--	--	Biological Process: vacuolar transport (GO:0007034);;	K12197|8.6e-106|fve:101308223|K12197 charged multivesicular body protein 1 | (RefSeq) charged multivesicular body protein 1-like	Endocytosis (ko04144)	[U]	Intracellular trafficking, secretion, and vesicular transport	Snf7	ESCRT-related protein CHMP1B OS=Arabidopsis thaliana OX=3702 GN=CHMP1B PE=1 SV=1	U	Intracellular trafficking, secretion, and vesicular transport	PREDICTED: charged multivesicular body protein 1-like [Fragaria vesca subsp. vesca]
Fxa1Ag00781	Fxa1Ag00781	LOC101308513	0	0	0	0	0	0	--	--	--	--	--	Molecular Function: hydrolase activity (GO:0016787);;	K16911|1.8e-06|pda:103724091|K16911 ATP-dependent RNA helicase DDX21 [EC:3.6.4.13] | (RefSeq) DEAD-box ATP-dependent RNA helicase 7-like	--	[T]	Signal transduction mechanisms	Nudix hydrolase domain	Nudix hydrolase 8 OS=Arabidopsis thaliana OX=3702 GN=NUDT8 PE=2 SV=2	T	Signal transduction mechanisms	PREDICTED: nudix hydrolase 8-like [Fragaria vesca subsp. vesca]
Fxa1Ag00782	Fxa1Ag00782	--	0	0	0	0	0	0	--	--	--	--	--	Molecular Function: nucleic acid binding (GO:0003676);; Molecular Function: RNA-directed DNA polymerase activity (GO:0003964);; Biological Process: DNA integration (GO:0015074);;	K03006|1.2e-184|adu:107466525|K03006 DNA-directed RNA polymerase II subunit RPB1 [EC:2.7.7.6] | (RefSeq) LOW QUALITY PROTEIN: DNA-directed RNA polymerase II subunit 1-like	RNA polymerase (ko03020)	[R]	General function prediction only	Reverse transcriptase (RNA-dependent DNA polymerase)	Retrovirus-related Pol polyprotein from transposon RE2 OS=Arabidopsis thaliana OX=3702 GN=RE2 PE=4 SV=1	G	Carbohydrate transport and metabolism	putative RNA-directed DNA polymerase [Rosa chinensis]
Fxa1Ag00783	Fxa1Ag00783	LOC101308513	0	0	0	0	0	0	--	--	--	--	--	Molecular Function: hydrolase activity (GO:0016787);;	K22763|8.8e-08|lja:Lj2g3v1989220.3|K22763 deubiquitinase DESI2 [EC:3.4.19.12] | (RefSeq) Lj2g3v1989220.3; -	--	[T]	Signal transduction mechanisms	Nudix hydrolase domain	Nudix hydrolase 8 OS=Arabidopsis thaliana OX=3702 GN=NUDT8 PE=2 SV=2	T	Signal transduction mechanisms	PREDICTED: nudix hydrolase 8-like [Fragaria vesca subsp. vesca]
Fxa1Ag00784	Fxa1Ag00784	LOC105353383	0	0	0	0	0	0	--	--	--	--	--	--	--	--	--	--	--	--	--	--	PREDICTED: uncharacterized protein LOC105353383 [Fragaria vesca subsp. vesca]
Fxa1Ag00785	Fxa1Ag00785	LOC105353383	0	0	0.07717	0	0	0	--	--	--	--	--	--	--	--	--	--	--	--	--	--	PREDICTED: uncharacterized protein LOC105353383 [Fragaria vesca subsp. vesca]
Fxa1Ag00786	Fxa1Ag00786	--	0	0	0	0	0	0	--	--	--	--	--	--	--	--	--	--	--	--	--	--	--
Fxa1Ag00787	Fxa1Ag00787	--	0	0	0	0	0	0	--	--	--	--	--	--	--	--	--	--	--	--	--	--	--
Fxa1Ag00790	Fxa1Ag00790	LOC105353300	0	0	0	0	0	0	--	--	--	--	--	--	--	--	--	--	--	--	--	--	PREDICTED: putative uncharacterized protein YER190C-A [Fragaria vesca subsp. vesca]
Fxa1Ag00792	Fxa1Ag00792	--	0.209213	0.332899	0.239098	0.044024	0.274238	0.130836	--	--	--	--	--	--	--	--	--	--	--	--	--	--	--
Fxa1Ag00793	Fxa1Ag00793	--	0.057577	0.02767	0.032952	0	0.071097	0.019673	--	--	--	--	--	--	--	--	--	--	--	--	--	--	--
Fxa1Ag00794	Fxa1Ag00794	--	0	0	0	0	0	0	--	--	--	--	--	--	--	--	--	--	--	--	--	--	--
Fxa1Ag00795	Fxa1Ag00795	LOC101308811	0	0	0	0	0	0	--	--	--	--	--	--	--	--	--	--	--	--	O	Posttranslational modification, protein turnover, chaperones	PREDICTED: RING-H2 finger protein ATL68-like [Fragaria vesca subsp. vesca]
Fxa1Ag00796	Fxa1Ag00796	LOC101309097	0	0	0	0	0	0	--	--	--	--	--	--	K19040|1.0e-07|cqi:110682029|K19040 E3 ubiquitin-protein ligase ATL10/75/76/77/78 [EC:2.3.2.27] | (RefSeq) RING-H2 finger protein ATL78-like	--	[O]	Posttranslational modification, protein turnover, chaperones	Ring finger domain	--	--	--	PREDICTED: RING-H2 finger protein ATL64-like [Fragaria vesca subsp. vesca]
Fxa1Ag00799	Fxa1Ag00799	LOC101304030	0	0.049311	0	0	0	0	--	--	--	--	--	Molecular Function: iron ion binding (GO:0005506);; Cellular Component: cytoplasm (GO:0005737);; Biological Process: inositol catabolic process (GO:0019310);; Molecular Function: inositol oxygenase activity (GO:0050113);;	K00469|1.9e-192|fve:101304030|K00469 inositol oxygenase [EC:1.13.99.1] | (RefSeq) inositol oxygenase 4	Ascorbate and aldarate metabolism (ko00053);; Inositol phosphate metabolism (ko00562)	[R]	General function prediction only	Myo-inositol oxygenase	Inositol oxygenase 2 OS=Arabidopsis thaliana OX=3702 GN=MIOX2 PE=2 SV=2	S	Function unknown	PREDICTED: inositol oxygenase 4 [Fragaria vesca subsp. vesca]
Fxa1Ag00800	Fxa1Ag00800	--	0	0	0	0	0	0	--	--	--	--	--	--	--	--	--	--	--	--	--	--	--
Fxa1Ag00801	Fxa1Ag00801	--	3.09781	1.02066	1.58623	0.307919	0	0.206321	--	--	--	--	--	--	--	--	--	--	--	--	--	--	--
Fxa1Ag00803	Fxa1Ag00803	LOC101309678	0	0	0	0	0	0	--	--	--	[J]	Translation, ribosomal structure and biogenesis	Biological Process: formation of cytoplasmic translation initiation complex (GO:0001732);; Molecular Function: translation initiation factor activity (GO:0003743);; Cellular Component: eukaryotic translation initiation factor 3 complex (GO:0005852);; Cellular Component: eukaryotic 43S preinitiation complex (GO:0016282);; Cellular Component: eukaryotic 48S preinitiation complex (GO:0033290);;	K03248|7.4e-158|fve:101309678|K03248 translation initiation factor 3 subunit G | (RefSeq) eukaryotic translation initiation factor 3 subunit G-like	RNA transport (ko03013)	[J]	Translation, ribosomal structure and biogenesis	Eukaryotic translation initiation factor 3 subunit G	28 kDa ribonucleoprotein, chloroplastic OS=Spinacia oleracea OX=3562 PE=1 SV=1	J	Translation, ribosomal structure and biogenesis	PREDICTED: eukaryotic translation initiation factor 3 subunit G-like [Fragaria vesca subsp. vesca]
Fxa1Ag00804	Fxa1Ag00804	LOC101309972	0	0	0.064073	0	0	0	--	--	--	--	--	Molecular Function: DNA binding (GO:0003677);; Cellular Component: nucleus (GO:0005634);;	K09422|2.9e-154|fve:101309972|K09422 transcription factor MYB, plant | (RefSeq) transcription factor RAX1-like	--	[K]	Transcription	Myb-like DNA-binding domain	Transcription factor RAX1 OS=Arabidopsis thaliana OX=3702 GN=RAX1 PE=1 SV=1	K	Transcription	PREDICTED: transcription factor RAX1-like [Fragaria vesca subsp. vesca]
Fxa1Ag00805	Fxa1Ag00805	LOC105350011	0	0	0	0	0.038777	0	--	--	--	--	--	Molecular Function: nucleic acid binding (GO:0003676);; Biological Process: DNA integration (GO:0015074);;	K01303|1.3e-57|fve:101311565|K01303 acylaminoacyl-peptidase [EC:3.4.19.1] | (RefSeq) uncharacterized LOC101311565	--	[R]	General function prediction only	Retrotransposon gag protein	--	L	Replication, recombination and repair	PREDICTED: uncharacterized protein LOC105350011 [Fragaria vesca subsp. vesca]
Fxa1Ag00806	Fxa1Ag00806	--	0	0	0	0	0	0	--	--	--	--	--	Molecular Function: nucleic acid binding (GO:0003676);; Molecular Function: zinc ion binding (GO:0008270);; Biological Process: DNA integration (GO:0015074);;	K12447|1.3e-115|boe:106336398|K12447 UDP-sugar pyrophosphorylase [EC:2.7.7.64] | (RefSeq) uncharacterized protein LOC106336398	Pentose and glucuronate interconversions (ko00040);; Galactose metabolism (ko00052);; Ascorbate and aldarate metabolism (ko00053);; Amino sugar and nucleotide sugar metabolism (ko00520)	[R]	General function prediction only	Reverse transcriptase (RNA-dependent DNA polymerase)	Retrovirus-related Pol polyprotein from transposon RE1 OS=Arabidopsis thaliana OX=3702 GN=RE1 PE=2 SV=1	L	Replication, recombination and repair	Retrovirus-related Pol polyprotein from transposon TNT 1-94 [Vitis vinifera]
Fxa1Ag00807	Fxa1Ag00807	LOC101304610	0	0	0	0	0	0	--	--	--	--	--	Molecular Function: protein kinase activity (GO:0004672);; Molecular Function: ATP binding (GO:0005524);; Cellular Component: integral component of membrane (GO:0016021);;	K16224|1.4e-153|brp:103829497|K16224 senescence-induced receptor-like serine/threonine-protein kinase | (RefSeq) senescence-induced receptor-like serine/threonine-protein kinase isoform X2	MAPK signaling pathway - plant (ko04016);; Plant-pathogen interaction (ko04626)	--	--	Malectin-like domain	Probable LRR receptor-like serine/threonine-protein kinase At4g29180 OS=Arabidopsis thaliana OX=3702 GN=At4g29180 PE=1 SV=2	T	Signal transduction mechanisms	PREDICTED: probable LRR receptor-like serine/threonine-protein kinase At4g29180 [Fragaria vesca subsp. vesca]
Fxa1Ag00808	Fxa1Ag00808	--	0	0	0	0	0	0	--	--	--	--	--	--	--	--	--	--	--	--	--	--	--
Fxa1Ag00809	Fxa1Ag00809	LOC101314683	0	0	0	0	0	0	--	--	--	[ET]	Amino acid transport and metabolism;; Signal transduction mechanisms	Molecular Function: ligand-gated ion channel activity (GO:0015276);; Cellular Component: integral component of membrane (GO:0016021);;	K05387|0.0e+00|fve:101314683|K05387 glutamate receptor, ionotropic, plant | (RefSeq) glutamate receptor 2.8-like	--	[PET]	Inorganic ion transport and metabolism;; Amino acid transport and metabolism;; Signal transduction mechanisms	Receptor family ligand binding region	Glutamate receptor 2.8 OS=Arabidopsis thaliana OX=3702 GN=GLR2.8 PE=2 SV=2	P	Inorganic ion transport and metabolism	PREDICTED: glutamate receptor 2.8-like [Fragaria vesca subsp. vesca]
Fxa1Ag00810	Fxa1Ag00810	--	0	0.144237	0	0	0	0	--	--	--	--	--	--	--	--	--	--	--	--	--	--	--
Fxa1Ag00815	Fxa1Ag00815	--	0	0	0	0	0	0	--	--	--	--	--	--	--	--	--	--	--	--	--	--	hypothetical protein PRUPE_7G215200 [Prunus persica]
Fxa1Ag00817	Fxa1Ag00817	LOC101310554	0.067622	0.247168	0.046876	0.131939	0	0.169621	--	--	--	[O]	Posttranslational modification, protein turnover, chaperones	--	K09518|6.9e-10|gab:108451382|K09518 DnaJ homolog subfamily B member 12 | (RefSeq) chaperone protein dnaJ 49-like	Protein processing in endoplasmic reticulum (ko04141)	--	--	DnaJ domain	--	--	--	PREDICTED: uncharacterized abhydrolase domain-containing protein DDB_G0269086-like [Fragaria vesca subsp. vesca]
Fxa1Ag00819	Fxa1Ag00819	LOC101310837	0.164026	0.066696	0.0695	0	0.059083	0.127501	--	--	--	--	--	--	--	--	--	--	F-box-like	--	S	Function unknown	PREDICTED: uncharacterized protein LOC101310837 isoform X1 [Fragaria vesca subsp. vesca]
Fxa1Ag00820	Fxa1Ag00820	LOC101310837	0	0	0	0	0	0	--	--	--	--	--	--	--	--	--	--	Protein of unknown function (DUF295)	--	S	Function unknown	PREDICTED: uncharacterized protein LOC101310837 isoform X1 [Fragaria vesca subsp. vesca]
Fxa1Ag00821	Fxa1Ag00821	LOC101310837	0	0	0	0	0	0	--	--	--	--	--	--	--	--	--	--	Protein of unknown function (DUF295)	--	S	Function unknown	PREDICTED: uncharacterized protein LOC101310837 isoform X1 [Fragaria vesca subsp. vesca]
Fxa1Ag00822	Fxa1Ag00822	LOC101305007	0	0	0	0	0	0	--	--	--	--	--	Molecular Function: protein binding (GO:0005515);;	--	--	--	--	F-box-like	--	S	Function unknown	PREDICTED: F-box protein At4g35733-like [Fragaria vesca subsp. vesca]
Fxa1Ag00823	Fxa1Ag00823	--	0	0	0	0	0	0	--	--	--	--	--	--	--	--	--	--	--	--	--	--	--
Fxa1Ag00824	Fxa1Ag00824	--	0	0	0	0	0	0	--	--	--	[J]	Translation, ribosomal structure and biogenesis	Molecular Function: RNA helicase activity (GO:0003724);; Molecular Function: ATP binding (GO:0005524);;	K12813|3.1e-289|fve:101293201|K12813 pre-mRNA-splicing factor ATP-dependent RNA helicase DHX16 [EC:3.6.4.13] | (RefSeq) putative pre-mRNA-splicing factor ATP-dependent RNA helicase DHX16	Spliceosome (ko03040)	[A]	RNA processing and modification	Helicase associated domain (HA2)	Pre-mRNA-splicing factor ATP-dependent RNA helicase DEAH1 OS=Arabidopsis thaliana OX=3702 GN=ESP3 PE=1 SV=1	A	RNA processing and modification	pre-mRNA-splicing factor ATP-dependent RNA helicase DEAH1-like [Rosa chinensis]
Fxa1Ag00825	Fxa1Ag00825	--	0	0	0	0	0	0	--	--	--	[J]	Translation, ribosomal structure and biogenesis	Molecular Function: RNA helicase activity (GO:0003724);; Molecular Function: ATP binding (GO:0005524);;	K12813|4.5e-57|ccav:112508735|K12813 pre-mRNA-splicing factor ATP-dependent RNA helicase DHX16 [EC:3.6.4.13] | (RefSeq) pre-mRNA-splicing factor ATP-dependent RNA helicase DEAH1-like isoform X1	Spliceosome (ko03040)	[A]	RNA processing and modification	Oligonucleotide/oligosaccharide-binding (OB)-fold	Pre-mRNA-splicing factor ATP-dependent RNA helicase DEAH1 OS=Arabidopsis thaliana OX=3702 GN=ESP3 PE=1 SV=1	A	RNA processing and modification	pre-mRNA-splicing factor ATP-dependent RNA helicase DEAH1-like [Rosa chinensis]
Fxa1Ag00832	Fxa1Ag00832	LOC101311707	0.041754	0.012116	0.014281	0	0	0.015254	--	--	--	[T]	Signal transduction mechanisms	Molecular Function: phosphorelay sensor kinase activity (GO:0000155);; Biological Process: regulation of transcription, DNA-templated (GO:0006355);; Biological Process: detection of visible light (GO:0009584);; Biological Process: red, far-red light phototransduction (GO:0009585);; Molecular Function: photoreceptor activity (GO:0009881);; Biological Process: protein-tetrapyrrole linkage (GO:00170…	K12123|0.0e+00|fve:101311707|K12123 phytochrome E | (RefSeq) phytochrome E-like	--	--	--	Phytochrome region	Phytochrome E OS=Ipomoea nil OX=35883 GN=PHYE PE=2 SV=1	T	Signal transduction mechanisms	PREDICTED: phytochrome E-like isoform X1 [Fragaria vesca subsp. vesca]
Fxa1Ag00835	Fxa1Ag00835	LOC105350032	0	0	0	0	0.09282	0	--	--	--	--	--	--	--	--	--	--	--	--	--	--	PREDICTED: mucin-5AC-like [Fragaria vesca subsp. vesca]
Fxa1Ag00837	Fxa1Ag00837	--	0	0.0923	0	0.076463	0	0	--	--	--	--	--	--	--	--	--	--	--	--	--	--	--
Fxa1Ag00839	Fxa1Ag00839	LOC101313158	0	0	0	0	0	0	--	--	--	[E]	Amino acid transport and metabolism	Molecular Function: 1-aminocyclopropane-1-carboxylate synthase activity (GO:0016847);; Molecular Function: pyridoxal phosphate binding (GO:0030170);;	K01762|2.8e-236|fve:101313158|K01762 1-aminocyclopropane-1-carboxylate synthase [EC:4.4.1.14] | (RefSeq) 1-aminocyclopropane-1-carboxylate synthase 7	Cysteine and methionine metabolism (ko00270)	[T]	Signal transduction mechanisms	Aminotransferase class I and II	1-aminocyclopropane-1-carboxylate synthase 7 OS=Arabidopsis thaliana OX=3702 GN=ACS7 PE=1 SV=1	T	Signal transduction mechanisms	PREDICTED: 1-aminocyclopropane-1-carboxylate synthase 7 isoform X1 [Fragaria vesca subsp. vesca]
Fxa1Ag00840	Fxa1Ag00840	LOC101313158	0	0	0	0	0	0	--	--	--	[E]	Amino acid transport and metabolism	Molecular Function: 1-aminocyclopropane-1-carboxylate synthase activity (GO:0016847);; Molecular Function: pyridoxal phosphate binding (GO:0030170);;	K01762|1.5e-253|fve:101313158|K01762 1-aminocyclopropane-1-carboxylate synthase [EC:4.4.1.14] | (RefSeq) 1-aminocyclopropane-1-carboxylate synthase 7	Cysteine and methionine metabolism (ko00270)	[T]	Signal transduction mechanisms	Aminotransferase class I and II	1-aminocyclopropane-1-carboxylate synthase 7 OS=Arabidopsis thaliana OX=3702 GN=ACS7 PE=1 SV=1	T	Signal transduction mechanisms	PREDICTED: 1-aminocyclopropane-1-carboxylate synthase 7 isoform X2 [Fragaria vesca subsp. vesca]
Fxa1Ag00842	Fxa1Ag00842	LOC101311026	0	0	0.069868	0	0.143856	0	--	--	--	[GI]	Carbohydrate transport and metabolism;; Lipid transport and metabolism	Molecular Function: pectinesterase activity (GO:0030599);; Biological Process: cell wall modification (GO:0042545);; Molecular Function: aspartyl esterase activity (GO:0045330);; Biological Process: pectin catabolic process (GO:0045490);;	K01051|3.7e-140|fve:101311026|K01051 pectinesterase [EC:3.1.1.11] | (RefSeq) pectinesterase 31-like	Pentose and glucuronate interconversions (ko00040)	--	--	Pectinesterase	Pectinesterase 31 OS=Arabidopsis thaliana OX=3702 GN=PME31 PE=1 SV=1	G	Carbohydrate transport and metabolism	PREDICTED: pectinesterase 31-like [Fragaria vesca subsp. vesca]
Fxa1Ag00847	Fxa1Ag00847	LOC101313743	0	0	0	0	0	0	--	--	--	--	--	--	K07466|8.5e-66|fve:101313743|K07466 replication factor A1 | (RefSeq) uncharacterized LOC101313743	DNA replication (ko03030);; Nucleotide excision repair (ko03420);; Mismatch repair (ko03430);; Homologous recombination (ko03440)	--	--	--	--	L	Replication, recombination and repair	PREDICTED: uncharacterized protein LOC101313743 isoform X2 [Fragaria vesca subsp. vesca]
Fxa1Ag00849	Fxa1Ag00849	--	0.093836	0.195735	0.098492	0.076396	0.105869	0.276383	--	--	--	--	--	Molecular Function: nucleic acid binding (GO:0003676);; Molecular Function: zinc ion binding (GO:0008270);;	K10406|5.4e-27|ghi:107922068|K10406 kinesin family member C2/C3 | (RefSeq) kinesin KP1-like isoform X1	--	--	--	Domain of unknown function (DUF4283)	--	E	Amino acid transport and metabolism	putative transcription factor interactor and regulator CCHC(Zn) family [Rosa chinensis]
Fxa1Ag00850	Fxa1Ag00850	--	0	0.060592	0.32709	0.293312	0.15154	0.075071	--	--	--	--	--	Molecular Function: nucleic acid binding (GO:0003676);; Molecular Function: zinc ion binding (GO:0008270);;	K22804|1.4e-31|bna:106442438|K22804 structural maintenance of chromosomes protein 6 | (RefSeq) structural maintenance of chromosomes protein 6B-like	--	[R]	General function prediction only	--	--	L	Replication, recombination and repair	uncharacterized protein LOC112185107 [Rosa chinensis]
Fxa1Ag00851	Fxa1Ag00851	LOC101314319	0	0.139523	0.061068	0.121176	0.068739	0	--	--	--	--	--	Molecular Function: zinc ion binding (GO:0008270);;	K23541|7.2e-72|egu:105049642|K23541 Ca2+/H+ antiporter, TMEM165/GDT1 family | (RefSeq) pentatricopeptide repeat-containing protein At3g24000, mitochondrial-like	--	[R]	General function prediction only	PPR repeat family	Pentatricopeptide repeat-containing protein At1g11290, chloroplastic OS=Arabidopsis thaliana OX=3702 GN=PCMP-H40 PE=2 SV=1	S	Function unknown	PREDICTED: putative pentatricopeptide repeat-containing protein At3g23330 [Fragaria vesca subsp. vesca]
Fxa1Ag00852	Fxa1Ag00852	--	0	0	0	0	0	0	--	--	--	--	--	--	--	--	--	--	--	--	--	--	--
Fxa1Ag00853	Fxa1Ag00853	LOC101313245	0.734456	0.145027	0.482682	0.719707	0.453421	0.556048	--	--	--	[O]	Posttranslational modification, protein turnover, chaperones	Biological Process: response to reactive oxygen species (GO:0000302);; Cellular Component: cellular_component (GO:0005575);; Cellular Component: intracellular (GO:0005622);; Cellular Component: obsolete cell (GO:0005623);; Cellular Component: cytoplasm (GO:0005737);; Cellular Component: peroxisome (GO:0005777);; Cellular Component: peroxisomal matrix (GO:0005782);; Biological Process: protein fol…	K13993|1.9e-77|fve:101313245|K13993 HSP20 family protein | (RefSeq) 15.7 kDa heat shock protein, peroxisomal	Protein processing in endoplasmic reticulum (ko04141)	[O]	Posttranslational modification, protein turnover, chaperones	Hsp20/alpha crystallin family	15.7 kDa heat shock protein, peroxisomal OS=Arabidopsis thaliana OX=3702 GN=HSP15.7 PE=2 SV=1	O	Posttranslational modification, protein turnover, chaperones	PREDICTED: 15.7 kDa heat shock protein, peroxisomal [Fragaria vesca subsp. vesca]
Fxa1Ag00855	Fxa1Ag00855	--	0	0	0.056998	0	0	0	--	--	--	--	--	--	--	--	--	--	--	--	--	--	--
Fxa1Ag00858	Fxa1Ag00858	--	0.586554	0.724684	0.728518	0.230275	0.147024	0.183303	--	--	--	--	--	Cellular Component: integral component of membrane (GO:0016021);; Cellular Component: mitochondrial membrane (GO:0031966);;	K18182|9.8e-34|fve:101294304|K18182 cytochrome c oxidase assembly protein subunit 16 | (RefSeq) uncharacterized LOC101294304	--	[Z]	Cytoskeleton	Cytochrome c oxidase assembly protein COX16	--	Z	Cytoskeleton	uncharacterized protein LOC112182370 isoform X2 [Rosa chinensis]
Fxa1Ag00863	Fxa1Ag00863	LOC101290800	0.028535	0	0	1.53154	0.357404	1.67788	--	--	--	--	--	Molecular Function: DNA binding (GO:0003677);; Cellular Component: nucleus (GO:0005634);; Molecular Function: zinc ion binding (GO:0008270);;	K08869|1.9e-22|cre:CHLREDRAFT_165812|K08869 aarF domain-containing kinase | (RefSeq) predicted protein	--	--	--	Myb-like DNA-binding domain	Transcription factor KUA1 OS=Arabidopsis thaliana OX=3702 GN=KUA1 PE=1 SV=1	K	Transcription	PREDICTED: protein REVEILLE 5-like [Fragaria vesca subsp. vesca]
Fxa1Ag00864	Fxa1Ag00864	LOC101291084	0.535946	0.969927	0.470536	1.0732	0.290592	0.720845	--	--	--	[S]	Function unknown	Molecular Function: solute:proton antiporter activity (GO:0015299);; Cellular Component: integral component of membrane (GO:0016021);;	--	--	[P]	Inorganic ion transport and metabolism	Sodium/hydrogen exchanger family	K(+) efflux antiporter 4 OS=Arabidopsis thaliana OX=3702 GN=KEA4 PE=2 SV=2	P	Inorganic ion transport and metabolism	PREDICTED: K(+) efflux antiporter 4-like [Fragaria vesca subsp. vesca]
Fxa1Ag00865	Fxa1Ag00865	LOC101291084	0.36961	0.591359	0.75759	0.489642	0.303276	0.369399	--	--	--	[S]	Function unknown	Molecular Function: solute:proton antiporter activity (GO:0015299);; Cellular Component: integral component of membrane (GO:0016021);;	--	--	[P]	Inorganic ion transport and metabolism	Sodium/hydrogen exchanger family	K(+) efflux antiporter 4 OS=Arabidopsis thaliana OX=3702 GN=KEA4 PE=2 SV=2	P	Inorganic ion transport and metabolism	PREDICTED: K(+) efflux antiporter 4-like [Fragaria vesca subsp. vesca]
Fxa1Ag00866	Fxa1Ag00866	--	0	0	0	0	0	0	--	--	--	--	--	--	--	--	--	--	--	--	--	--	--
Fxa1Ag00867	Fxa1Ag00867	LOC101291370	0.051202	0.231665	0.047101	0.723591	0.703355	0.464567	--	--	--	[Q]	Secondary metabolites biosynthesis, transport and catabolism	Molecular Function: 1-aminocyclopropane-1-carboxylate oxidase activity (GO:0009815);; Molecular Function: metal ion binding (GO:0046872);;	K05933|1.3e-176|fve:101291370|K05933 aminocyclopropanecarboxylate oxidase [EC:1.14.17.4] | (RefSeq) 1-aminocyclopropane-1-carboxylate oxidase 1-like	Cysteine and methionine metabolism (ko00270)	[QR]	Secondary metabolites biosynthesis, transport and catabolism;; General function prediction only	2OG-Fe(II) oxygenase superfamily	1-aminocyclopropane-1-carboxylate oxidase 1 OS=Arabidopsis thaliana OX=3702 GN=ACO1 PE=2 SV=1	Q	Secondary metabolites biosynthesis, transport and catabolism	PREDICTED: 1-aminocyclopropane-1-carboxylate oxidase 1-like [Fragaria vesca subsp. vesca]
Fxa1Ag00868	Fxa1Ag00868	LOC101315183	0	0.029412	0.035921	0.06739	0.026132	0.110869	--	--	--	--	--	Biological Process: interstrand cross-link repair (GO:0036297);; Cellular Component: Fanconi anaemia nuclear complex (GO:0043240);;	--	--	--	--	Fanconi Anaemia group E protein FANCE	--	S	Function unknown	PREDICTED: uncharacterized protein LOC101315183 [Fragaria vesca subsp. vesca]
Fxa1Ag00869	Fxa1Ag00869	LOC112174287	0	0	0	0	0	0	--	--	--	--	--	--	--	--	--	--	--	--	--	--	hypothetical protein RchiOBHm_Chr6g0296841 [Rosa chinensis]
Fxa1Ag00870	Fxa1Ag00870	LOC101290700	0	0	0	0	0	0	--	--	--	[Q]	Secondary metabolites biosynthesis, transport and catabolism	Molecular Function: 1-aminocyclopropane-1-carboxylate oxidase activity (GO:0009815);; Molecular Function: metal ion binding (GO:0046872);;	K05933|3.7e-155|fve:101290700|K05933 aminocyclopropanecarboxylate oxidase [EC:1.14.17.4] | (RefSeq) 1-aminocyclopropane-1-carboxylate oxidase 1	Cysteine and methionine metabolism (ko00270)	[QR]	Secondary metabolites biosynthesis, transport and catabolism;; General function prediction only	2OG-Fe(II) oxygenase superfamily	1-aminocyclopropane-1-carboxylate oxidase 1 OS=Arabidopsis thaliana OX=3702 GN=ACO1 PE=2 SV=1	Q	Secondary metabolites biosynthesis, transport and catabolism	PREDICTED: 1-aminocyclopropane-1-carboxylate oxidase 1 [Fragaria vesca subsp. vesca]
Fxa1Ag00873	Fxa1Ag00873	--	0.523191	0.719263	0.58207	1.0543	0.536717	1.18504	--	--	--	--	--	--	--	--	--	--	--	--	--	--	hypothetical protein EPI10_033583 [Gossypium australe]
Fxa1Ag00875	Fxa1Ag00875	LOC101290992	0	0.009879	0	0.345911	0	0.182973	--	--	--	--	--	Cellular Component: integral component of membrane (GO:0016021);;	K20359|8.2e-63|pavi:110751145|K20359 PRA1 family protein 1 | (RefSeq) PRA1 family protein F2-like	--	[U]	Intracellular trafficking, secretion, and vesicular transport	PRA1 family protein	PRA1 family protein F3 OS=Arabidopsis thaliana OX=3702 GN=PRA1F3 PE=1 SV=1	U	Intracellular trafficking, secretion, and vesicular transport	PREDICTED: PRA1 family protein F3-like [Fragaria vesca subsp. vesca]
Fxa1Ag00878	Fxa1Ag00878	LOC101292831	0	0	0	0	0	0.038945	--	--	--	[M]	Cell wall/membrane/envelope biogenesis	Biological Process: sucrose metabolic process (GO:0005985);; Molecular Function: sucrose synthase activity (GO:0016157);;	K00695|0.0e+00|fve:101292831|K00695 sucrose synthase [EC:2.4.1.13] | (RefSeq) sucrose synthase-like	Starch and sucrose metabolism (ko00500)	[M]	Cell wall/membrane/envelope biogenesis	Sucrose synthase	Sucrose synthase OS=Glycine max OX=3847 GN=SS PE=1 SV=2	M	Cell wall/membrane/envelope biogenesis	PREDICTED: sucrose synthase-like [Fragaria vesca subsp. vesca]
Fxa1Ag00885	Fxa1Ag00885	--	0.009595	0.075063	0.049292	0	0	0	--	--	--	--	--	--	--	--	--	--	--	--	--	--	--
Fxa1Ag00886	Fxa1Ag00886	--	1.02615	1.59841	1.24614	1.13588	2.00694	1.4542	--	--	--	--	--	--	--	--	--	--	--	--	--	--	--
Fxa1Ag00887	Fxa1Ag00887	--	0	0	0	0	0	0	--	--	--	--	--	Molecular Function: ion channel activity (GO:0005216);; Cellular Component: integral component of membrane (GO:0016021);;	K05391|1.5e-119|fve:101298656|K05391 cyclic nucleotide gated channel, plant | (RefSeq) cyclic nucleotide-gated ion channel 1-like	Plant-pathogen interaction (ko04626)	[PT]	Inorganic ion transport and metabolism;; Signal transduction mechanisms	--	Cyclic nucleotide-gated ion channel 1 OS=Arabidopsis thaliana OX=3702 GN=CNGC1 PE=1 SV=1	--	--	cyclic nucleotide-gated ion channel 1-like [Rosa chinensis]
Fxa1Ag00889	Fxa1Ag00889	LOC101297577	0.075618	0.276078	0.079914	0	0	0	--	--	--	--	--	Biological Process: regulation of transcription, DNA-templated (GO:0006355);; Molecular Function: zinc ion binding (GO:0008270);; Molecular Function: sequence-specific DNA binding (GO:0043565);;	K09184|1.6e-08|dcr:108218750|K09184 GATA-binding protein, other eukaryote | (RefSeq) GATA transcription factor 8-like isoform X1	--	[K]	Transcription	GATA zinc finger	GATA transcription factor 21 OS=Arabidopsis thaliana OX=3702 GN=GATA21 PE=1 SV=2	K	Transcription	PREDICTED: GATA transcription factor 21 [Fragaria vesca subsp. vesca]
Fxa1Ag00890	Fxa1Ag00890	LOC101298836	0	0	0	0	0	0	--	--	--	--	--	Cellular Component: cell wall (GO:0005618);; Molecular Function: manganese ion binding (GO:0030145);; Molecular Function: nutrient reservoir activity (GO:0045735);; Cellular Component: apoplast (GO:0048046);;	--	--	--	--	Cupin	Auxin-binding protein ABP19a OS=Prunus persica OX=3760 GN=ABP19A PE=3 SV=1	S	Function unknown	PREDICTED: auxin-binding protein ABP19a-like [Fragaria vesca subsp. vesca]
Fxa1Ag00891	Fxa1Ag00891	LOC105349391	0	0	0	0	0	0	--	--	--	--	--	Molecular Function: aspartic-type endopeptidase activity (GO:0004190);;	K15404|2.7e-18|mdm:103433190|K15404 aldehyde decarbonylase [EC:4.1.99.5] | (RefSeq) very-long-chain aldehyde decarbonylase CER1-like	Cutin, suberine and wax biosynthesis (ko00073)	--	--	Retrotransposon gag protein	--	L	Replication, recombination and repair	PREDICTED: uncharacterized protein LOC105349391 [Fragaria vesca subsp. vesca]
Fxa1Ag00892	Fxa1Ag00892	--	0	0	0	0	0	0	--	--	--	--	--	--	--	--	--	--	--	--	--	--	--
Fxa1Ag00893	Fxa1Ag00893	--	0	0	0	0	0	0	--	--	--	--	--	--	--	--	--	--	--	--	--	--	--
Fxa1Ag00894	Fxa1Ag00894	LOC101296828	0	0	0.007559	0	0.010485	0.006006	--	--	--	[L]	Replication, recombination and repair	Molecular Function: nucleic acid binding (GO:0003676);; Molecular Function: RNA-DNA hybrid ribonuclease activity (GO:0004523);; Biological Process: DNA integration (GO:0015074);;	K00820|1.6e-57|nta:107787623|K00820 glutamine---fructose-6-phosphate transaminase (isomerizing) [EC:2.6.1.16] | (RefSeq) glutamine--fructose-6-phosphate aminotransferase [isomerizing] 2-like	Alanine, aspartate and glutamate metabolism (ko00250);; Amino sugar and nucleotide sugar metabolism (ko00520)	[R]	General function prediction only	Reverse transcriptase (RNA-dependent DNA polymerase)	--	L	Replication, recombination and repair	PREDICTED: uncharacterized protein LOC101296828 [Fragaria vesca subsp. vesca]
Fxa1Ag00895	Fxa1Ag00895	--	0	0	0	0	0	0	--	--	--	--	--	--	--	--	--	--	--	--	--	--	--
Fxa1Ag00896	Fxa1Ag00896	--	0	0	0	0	0	0	--	--	--	--	--	--	--	--	--	--	--	--	--	--	--
Fxa1Ag00897	Fxa1Ag00897	LOC101297108	0	0	0	0	0	0	--	--	--	--	--	--	--	--	--	--	--	--	--	--	PREDICTED: uncharacterized protein LOC101297108 [Fragaria vesca subsp. vesca]
Fxa1Ag00898	Fxa1Ag00898	--	0	0	0	0	0	0	--	--	--	--	--	--	--	--	--	--	--	--	--	--	--
Fxa1Ag00899	Fxa1Ag00899	--	0	0	0	0	0	0	--	--	--	--	--	--	--	--	--	--	--	--	--	--	--
Fxa1Ag00900	Fxa1Ag00900	--	0	0	0	0.137378	0	0	--	--	--	--	--	--	--	--	--	--	--	--	--	--	--
Fxa1Ag00904	Fxa1Ag00904	--	0	0	0	0	0	0	--	--	--	--	--	--	--	--	--	--	--	--	--	--	--
Fxa1Ag00905	Fxa1Ag00905	LOC105350210	0	0.014515	0	0	0	0	--	--	--	--	--	--	--	--	--	--	--	--	--	--	PREDICTED: uncharacterized protein LOC105350210 [Fragaria vesca subsp. vesca]
Fxa1Ag00906	Fxa1Ag00906	--	0	0	0	0	0	0	--	--	--	--	--	--	--	--	--	--	--	--	--	--	--
Fxa1Ag00907	Fxa1Ag00907	LOC101296798	0	0	0	0	0.076423	0	--	--	--	--	--	Cellular Component: cellular_component (GO:0005575);; Cellular Component: intracellular (GO:0005622);; Cellular Component: obsolete cell (GO:0005623);; Cellular Component: cytoplasm (GO:0005737);; Cellular Component: mitochondrion (GO:0005739);; Cellular Component: mitochondrial envelope (GO:0005740);; Cellular Component: mitochondrial inner membrane (GO:0005743);; Cellular Component: TIM23 mitoc…	K17795|7.8e-27|fve:101296798|K17795 mitochondrial import inner membrane translocase subunit TIM17 | (RefSeq) mitochondrial import inner membrane translocase subunit TIM17-2-like	--	[U]	Intracellular trafficking, secretion, and vesicular transport	--	Mitochondrial import inner membrane translocase subunit TIM17-1 OS=Arabidopsis thaliana OX=3702 GN=TIM17-1 PE=2 SV=1	U	Intracellular trafficking, secretion, and vesicular transport	PREDICTED: mitochondrial import inner membrane translocase subunit TIM17-2-like [Fragaria vesca subsp. vesca]
Fxa1Ag00908	Fxa1Ag00908	LOC112189918	0	0	0	0	0	0	--	--	--	[J]	Translation, ribosomal structure and biogenesis	Molecular Function: RNA binding (GO:0003723);; Biological Process: RNA processing (GO:0006396);; Molecular Function: RNA methyltransferase activity (GO:0008173);;	K15507|7.8e-112|fve:101296509|K15507 21S rRNA (GM2251-2'-O)-methyltransferase [EC:2.1.1.-] | (RefSeq) uncharacterized LOC101296509	--	[A]	RNA processing and modification	SpoU rRNA Methylase family	--	A	RNA processing and modification	uncharacterized protein LOC112189918 [Rosa chinensis]
Fxa1Ag00909	Fxa1Ag00909	LOC101297078	0.252404	0.159348	0.338166	0.135621	0.287586	0.268533	--	--	--	[T]	Signal transduction mechanisms	Molecular Function: protein kinase activity (GO:0004672);; Molecular Function: ATP binding (GO:0005524);; Cellular Component: integral component of membrane (GO:0016021);;	K00924|1.1e-104|hbr:110665822|K00924 kinase [EC:2.7.1.-] | (RefSeq) receptor-like protein kinase 5	--	--	--	Protein kinase domain	Receptor-like protein kinase 5 OS=Arabidopsis thaliana OX=3702 GN=RLK5 PE=1 SV=1	T	Signal transduction mechanisms	PREDICTED: receptor-like protein kinase HSL1 [Fragaria vesca subsp. vesca]
Fxa1Ag00910	Fxa1Ag00910	--	0	0	0	0	0	0	--	--	--	--	--	--	--	--	--	--	--	--	--	--	--
Fxa1Ag00911	Fxa1Ag00911	LOC101299999	0	0	0	0	0	0	--	--	--	--	--	Cellular Component: integral component of membrane (GO:0016021);;	K17086|9.6e-215|fve:101299999|K17086 transmembrane 9 superfamily member 2/4 | (RefSeq) transmembrane 9 superfamily member 7-like	--	[U]	Intracellular trafficking, secretion, and vesicular transport	Endomembrane protein 70	Transmembrane 9 superfamily member 7 OS=Arabidopsis thaliana OX=3702 GN=TMN7 PE=2 SV=1	U	Intracellular trafficking, secretion, and vesicular transport	PREDICTED: transmembrane 9 superfamily member 7-like [Fragaria vesca subsp. vesca]
Fxa1Ag00912	Fxa1Ag00912	LOC101300290	0	0	0	0	0	0	--	--	--	--	--	Cellular Component: integral component of membrane (GO:0016021);;	K17086|4.6e-43|fve:101300290|K17086 transmembrane 9 superfamily member 2/4 | (RefSeq) uncharacterized LOC101300290	--	--	--	Endomembrane protein 70	--	U	Intracellular trafficking, secretion, and vesicular transport	PREDICTED: uncharacterized protein LOC101300290 [Fragaria vesca subsp. vesca]
Fxa1Ag00913	Fxa1Ag00913	LOC101299999	0	0	0	0	0	0	--	--	--	--	--	Cellular Component: integral component of membrane (GO:0016021);;	K17086|1.0e-24|fve:101299999|K17086 transmembrane 9 superfamily member 2/4 | (RefSeq) transmembrane 9 superfamily member 7-like	--	[U]	Intracellular trafficking, secretion, and vesicular transport	--	Transmembrane 9 superfamily member 10 OS=Arabidopsis thaliana OX=3702 GN=TMN10 PE=2 SV=1	U	Intracellular trafficking, secretion, and vesicular transport	PREDICTED: transmembrane 9 superfamily member 7-like [Fragaria vesca subsp. vesca]
Fxa1Ag00914	Fxa1Ag00914	LOC101300290	0	0	0	0	0	0	--	--	--	--	--	Cellular Component: integral component of membrane (GO:0016021);;	K17086|0.0e+00|fve:101300290|K17086 transmembrane 9 superfamily member 2/4 | (RefSeq) uncharacterized LOC101300290	--	[U]	Intracellular trafficking, secretion, and vesicular transport	Endomembrane protein 70	Transmembrane 9 superfamily member 7 OS=Arabidopsis thaliana OX=3702 GN=TMN7 PE=2 SV=1	U	Intracellular trafficking, secretion, and vesicular transport	PREDICTED: uncharacterized protein LOC101300290 [Fragaria vesca subsp. vesca]
Fxa1Ag00915	Fxa1Ag00915	LOC101300859	0	0	0	0	0	0.047611	--	--	--	--	--	Cellular Component: integral component of membrane (GO:0016021);;	K17086|4.6e-219|fve:101300859|K17086 transmembrane 9 superfamily member 2/4 | (RefSeq) transmembrane 9 superfamily member 7-like	--	[U]	Intracellular trafficking, secretion, and vesicular transport	Endomembrane protein 70	Transmembrane 9 superfamily member 7 OS=Arabidopsis thaliana OX=3702 GN=TMN7 PE=2 SV=1	U	Intracellular trafficking, secretion, and vesicular transport	PREDICTED: transmembrane 9 superfamily member 7-like [Fragaria vesca subsp. vesca]
Fxa1Ag00916	Fxa1Ag00916	--	0	0	0	0	0	0	--	--	--	--	--	--	--	--	--	--	--	--	--	--	--
Fxa1Ag00917	Fxa1Ag00917	LOC101301144	0	0	0	0	0	0	--	--	--	--	--	Cellular Component: integral component of membrane (GO:0016021);;	K17086|0.0e+00|fve:101301144|K17086 transmembrane 9 superfamily member 2/4 | (RefSeq) transmembrane 9 superfamily member 7-like	--	[U]	Intracellular trafficking, secretion, and vesicular transport	Endomembrane protein 70	Transmembrane 9 superfamily member 7 OS=Arabidopsis thaliana OX=3702 GN=TMN7 PE=2 SV=1	U	Intracellular trafficking, secretion, and vesicular transport	PREDICTED: transmembrane 9 superfamily member 7-like [Fragaria vesca subsp. vesca]
Fxa1Ag00918	Fxa1Ag00918	--	0	0	0	0	0	0	--	--	--	--	--	--	--	--	--	--	--	--	--	--	--
Fxa1Ag00924	Fxa1Ag00924	LOC101299515	1.54484	1.03428	1.00391	1.44193	1.55455	0.36893	--	--	--	--	--	Molecular Function: metal ion binding (GO:0046872);;	--	--	[S]	Function unknown	--	Zinc finger CCCH domain-containing protein 64 OS=Arabidopsis thaliana OX=3702 GN=At5g56900 PE=2 SV=1	S	Function unknown	PREDICTED: zinc finger CCCH domain-containing protein 64 [Fragaria vesca subsp. vesca]
Fxa1Ag00925	Fxa1Ag00925	LOC101291088	0	0	0	0	0	0	--	--	--	--	--	Molecular Function: ARF guanyl-nucleotide exchange factor activity (GO:0005086);; Biological Process: regulation of ARF protein signal transduction (GO:0032012);;	K18442|4.2e-22|fve:101291088|K18442 brefeldin A-inhibited guanine nucleotide-exchange protein | (RefSeq) brefeldin A-inhibited guanine nucleotide-exchange protein 2-like	Endocytosis (ko04144)	[U]	Intracellular trafficking, secretion, and vesicular transport	--	Brefeldin A-inhibited guanine nucleotide-exchange protein 2 OS=Arabidopsis thaliana OX=3702 GN=BIG2 PE=2 SV=1	L	Replication, recombination and repair	PREDICTED: brefeldin A-inhibited guanine nucleotide-exchange protein 2-like [Fragaria vesca subsp. vesca]
Fxa1Ag00926	Fxa1Ag00926	LOC105350215	0.035792	0	0	0	0	0	--	--	--	--	--	Cellular Component: integral component of membrane (GO:0016021);;	--	--	--	--	Cotton fibre expressed protein	Pathogen-associated molecular patterns-induced protein A70 OS=Arabidopsis thaliana OX=3702 GN=A70 PE=1 SV=1	S	Function unknown	PREDICTED: uncharacterized protein LOC105350215 [Fragaria vesca subsp. vesca]
Fxa1Ag00927	Fxa1Ag00927	--	0	0	0	0	0	0	--	--	--	--	--	--	--	--	--	--	--	--	--	--	--
Fxa1Ag00928	Fxa1Ag00928	LOC101301725	0	0	0	0	0	0	--	--	--	--	--	Molecular Function: ATP binding (GO:0005524);; Cellular Component: cytoplasm (GO:0005737);; Biological Process: protein transport (GO:0015031);; Molecular Function: ATPase activity (GO:0016887);; Biological Process: SNARE complex disassembly (GO:0035494);; Molecular Function: metal ion binding (GO:0046872);;	K06027|2.4e-66|fve:101301725|K06027 vesicle-fusing ATPase [EC:3.6.4.6] | (RefSeq) vesicle-fusing ATPase-like	--	--	--	--	--	O	Posttranslational modification, protein turnover, chaperones	PREDICTED: vesicle-fusing ATPase-like [Fragaria vesca subsp. vesca]
Fxa1Ag00929	Fxa1Ag00929	LOC101301725	0	0	0	0	0	0	--	--	--	[O]	Posttranslational modification, protein turnover, chaperones	Molecular Function: ATP binding (GO:0005524);; Cellular Component: cytoplasm (GO:0005737);; Biological Process: protein transport (GO:0015031);; Molecular Function: ATPase activity (GO:0016887);; Biological Process: SNARE complex disassembly (GO:0035494);; Molecular Function: metal ion binding (GO:0046872);;	K06027|1.5e-311|fve:101301725|K06027 vesicle-fusing ATPase [EC:3.6.4.6] | (RefSeq) vesicle-fusing ATPase-like	--	[O]	Posttranslational modification, protein turnover, chaperones	ATPase family associated with various cellular activities (AAA)	Vesicle-fusing ATPase OS=Arabidopsis thaliana OX=3702 GN=NSF PE=2 SV=2	O	Posttranslational modification, protein turnover, chaperones	PREDICTED: vesicle-fusing ATPase-like [Fragaria vesca subsp. vesca]
Fxa1Ag00930	Fxa1Ag00930	LOC105350217	0	0	0	0	0	0	--	--	--	--	--	--	K21994|1.5e-14|zma:103642526|K21994 LOB domain-containing protein 18 | (RefSeq) LOB domain-containing protein 24	--	--	--	Lateral organ boundaries (LOB) domain	LOB domain-containing protein 22 OS=Arabidopsis thaliana OX=3702 GN=LBD22 PE=2 SV=1	S	Function unknown	PREDICTED: LOB domain-containing protein 9-like [Fragaria vesca subsp. vesca]
Fxa1Ag00931	Fxa1Ag00931	--	0	0	0	0	0	0	--	--	--	--	--	--	--	--	--	--	--	--	--	--	--
Fxa1Ag00933	Fxa1Ag00933	LOC101302014	0.027837	0	0.173896	0	0	0.077768	--	--	--	[C]	Energy production and conversion	Biological Process: cytokinin metabolic process (GO:0009690);; Cellular Component: integral component of membrane (GO:0016021);; Molecular Function: cytokinin dehydrogenase activity (GO:0019139);; Molecular Function: FAD binding (GO:0071949);;	K00279|7.0e-281|fve:101302014|K00279 cytokinin dehydrogenase [EC:1.5.99.12] | (RefSeq) cytokinin dehydrogenase 2	Zeatin biosynthesis (ko00908)	[C]	Energy production and conversion	Cytokinin dehydrogenase 1, FAD and cytokinin binding	Cytokinin dehydrogenase 2 OS=Arabidopsis thaliana OX=3702 GN=CKX2 PE=1 SV=2	C	Energy production and conversion	PREDICTED: cytokinin dehydrogenase 2 [Fragaria vesca subsp. vesca]
Fxa1Ag00934	Fxa1Ag00934	LOC101302306	0	0	0	0.364547	0	0.154766	--	--	--	[C]	Energy production and conversion	Biological Process: cytokinin metabolic process (GO:0009690);; Cellular Component: integral component of membrane (GO:0016021);; Molecular Function: cytokinin dehydrogenase activity (GO:0019139);; Molecular Function: FAD binding (GO:0071949);;	K00279|5.4e-311|fve:101302306|K00279 cytokinin dehydrogenase [EC:1.5.99.12] | (RefSeq) cytokinin dehydrogenase 3	Zeatin biosynthesis (ko00908)	[C]	Energy production and conversion	Cytokinin dehydrogenase 1, FAD and cytokinin binding	Cytokinin dehydrogenase 3 OS=Arabidopsis thaliana OX=3702 GN=CKX3 PE=1 SV=1	C	Energy production and conversion	PREDICTED: cytokinin dehydrogenase 3 [Fragaria vesca subsp. vesca]
Fxa1Ag00936	Fxa1Ag00936	LOC101302877	0	0	0	0	0	0	--	--	--	--	--	--	K01410|4.0e-07|pmum:103333437|K01410 mitochondrial intermediate peptidase [EC:3.4.24.59] | (RefSeq) probable mitochondrial intermediate peptidase, mitochondrial	--	--	--	Protein of unknown function (DUF295)	--	S	Function unknown	PREDICTED: putative F-box protein At1g65770 [Fragaria vesca subsp. vesca]
Fxa1Ag00937	Fxa1Ag00937	--	0	0	0	0	0	0	--	--	--	--	--	--	--	--	--	--	--	--	--	--	--
Fxa1Ag00938	Fxa1Ag00938	LOC101303165	0	0	0	0.098692	0	0	--	--	--	--	--	Molecular Function: protein dimerization activity (GO:0046983);;	K13422|3.1e-07|hbr:110644947|K13422 transcription factor MYC2 | (RefSeq) transcription factor MYC2-like	MAPK signaling pathway - plant (ko04016);; Plant hormone signal transduction (ko04075)	--	--	Helix-loop-helix DNA-binding domain	Putative transcription factor bHLH041 OS=Arabidopsis thaliana OX=3702 GN=BHLH41 PE=3 SV=1	K	Transcription	PREDICTED: putative transcription factor bHLH041 [Fragaria vesca subsp. vesca]
Fxa1Ag00939	Fxa1Ag00939	LOC101303458	0	0	0	0	0	0	--	--	--	[O]	Posttranslational modification, protein turnover, chaperones	Molecular Function: metalloendopeptidase activity (GO:0004222);; Molecular Function: ATP binding (GO:0005524);; Cellular Component: membrane (GO:0016020);;	K08955|4.5e-189|fve:101303458|K08955 ATP-dependent metalloprotease [EC:3.4.24.-] | (RefSeq) ATP-dependent zinc metalloprotease FTSH 4, mitochondrial-like	--	[O]	Posttranslational modification, protein turnover, chaperones	Peptidase family M41	ATP-dependent zinc metalloprotease FTSH 4, mitochondrial OS=Arabidopsis thaliana OX=3702 GN=FTSH4 PE=1 SV=2	O	Posttranslational modification, protein turnover, chaperones	PREDICTED: ATP-dependent zinc metalloprotease FTSH 4, mitochondrial-like [Fragaria vesca subsp. vesca]
Fxa1Ag00940	Fxa1Ag00940	LOC101301521	0.332916	0.429972	0.276395	0.397611	0.107533	0.387983	--	--	--	[L]	Replication, recombination and repair	Molecular Function: single-stranded DNA binding (GO:0003697);; Molecular Function: ATP binding (GO:0005524);; Biological Process: DNA repair (GO:0006281);; Biological Process: DNA recombination (GO:0006310);; Molecular Function: DNA-dependent ATPase activity (GO:0008094);; Molecular Function: ATP diphosphatase activity (GO:0047693);;	K03553|1.1e-229|fve:101301521|K03553 recombination protein RecA | (RefSeq) DNA repair protein recA homolog 3, mitochondrial	Homologous recombination (ko03440)	[L]	Replication, recombination and repair	recA bacterial DNA recombination protein	DNA repair protein recA homolog 3, mitochondrial OS=Arabidopsis thaliana OX=3702 GN=At2g19490 PE=2 SV=2	L	Replication, recombination and repair	PREDICTED: DNA repair protein recA homolog 3, mitochondrial [Fragaria vesca subsp. vesca]
Fxa1Ag00944	Fxa1Ag00944	LOC101304623	0	0	0.056327	0	0	0	--	--	--	[L]	Replication, recombination and repair	Molecular Function: 5'-nucleotidase activity (GO:0008253);;	K03787|5.9e-178|fve:101304623|K03787 5'-nucleotidase [EC:3.1.3.5] | (RefSeq) uncharacterized LOC101304623	Purine metabolism (ko00230);; Pyrimidine metabolism (ko00240);; Nicotinate and nicotinamide metabolism (ko00760)	--	--	Survival protein SurE	--	S	Function unknown	PREDICTED: uncharacterized protein LOC101304623 [Fragaria vesca subsp. vesca]
Fxa1Ag00946	Fxa1Ag00946	LOC101304918	0	0	0	0	0	0	--	--	--	--	--	Biological Process: response to acid chemical (GO:0001101);; Biological Process: response to hypoxia (GO:0001666);; Biological Process: immune system process (GO:0002376);; Biological Process: regulation of immune system process (GO:0002682);; Biological Process: regulation of response to biotic stimulus (GO:0002831);; Molecular Function: protein binding (GO:0005515);; Cellular Component: cellula…	K14508|0.0e+00|fve:101304918|K14508 regulatory protein NPR1 | (RefSeq) regulatory protein NPR1-like	Plant hormone signal transduction (ko04075)	[R]	General function prediction only	NPR1/NIM1 like defence protein C terminal	BTB/POZ domain and ankyrin repeat-containing protein NPR1 OS=Oryza sativa subsp. indica OX=39946 GN=NPR1 PE=1 SV=1	S	Function unknown	PREDICTED: regulatory protein NPR1-like [Fragaria vesca subsp. vesca]
Fxa1Ag00949	Fxa1Ag00949	LOC105350296	0	0	0	0	0	0	--	--	--	--	--	Biological Process: stomatal complex development (GO:0010374);;	--	--	--	--	Epidermal patterning factor proteins	--	S	Function unknown	PREDICTED: EPIDERMAL PATTERNING FACTOR-like protein 6 [Fragaria vesca subsp. vesca]
Fxa1Ag00951	Fxa1Ag00951	LOC105350310	0	0	0	0	0	0	--	--	--	[L]	Replication, recombination and repair	Biological Process: mRNA splicing, via spliceosome (GO:0000398);; Molecular Function: RNA binding (GO:0003723);; Molecular Function: helicase activity (GO:0004386);; Molecular Function: ATP binding (GO:0005524);; Cellular Component: catalytic step 2 spliceosome (GO:0071013);;	K12858|3.7e-261|fve:105350310|K12858 ATP-dependent RNA helicase DDX23/PRP28 [EC:3.6.4.13] | (RefSeq) DEAD-box ATP-dependent RNA helicase 21-like	Spliceosome (ko03040)	[A]	RNA processing and modification	DEAD/DEAH box helicase	DEAD-box ATP-dependent RNA helicase 21 OS=Arabidopsis thaliana OX=3702 GN=RH21 PE=2 SV=1	A	RNA processing and modification	PREDICTED: DEAD-box ATP-dependent RNA helicase 21-like [Fragaria vesca subsp. vesca]
Fxa1Ag00952	Fxa1Ag00952	LOC101305220	0.127765	0	0	0	0	0	--	--	--	--	--	--	K01309|3.4e-233|fve:101305220|K01309 ubiquitin carboxyl-terminal hydrolase MINDY-1/2 [EC:3.4.19.12] | (RefSeq) protein FAM63A-like	--	--	--	--	--	--	--	PREDICTED: protein FAM63A-like [Fragaria vesca subsp. vesca]
Fxa1Ag00953	Fxa1Ag00953	LOC105353363	0	0	0	0	0	0	--	--	--	--	--	--	--	--	--	--	--	--	--	--	PREDICTED: putative FBD-associated F-box protein At5g56690 [Fragaria vesca subsp. vesca]
Fxa1Ag00954	Fxa1Ag00954	LOC105350310	0	0	0	0	0	0	--	--	--	--	--	Molecular Function: nucleic acid binding (GO:0003676);; Molecular Function: DNA-binding transcription factor activity (GO:0003700);; Molecular Function: ATP binding (GO:0005524);;	K12858|9.0e-15|fve:105350310|K12858 ATP-dependent RNA helicase DDX23/PRP28 [EC:3.6.4.13] | (RefSeq) DEAD-box ATP-dependent RNA helicase 21-like	Spliceosome (ko03040)	[A]	RNA processing and modification	--	DEAD-box ATP-dependent RNA helicase 21 OS=Oryza sativa subsp. japonica OX=39947 GN=Os03g0708600 PE=2 SV=1	A	RNA processing and modification	PREDICTED: DEAD-box ATP-dependent RNA helicase 21-like [Fragaria vesca subsp. vesca]
Fxa1Ag00955	Fxa1Ag00955	LOC101305515	0.092236	0.622421	0.269739	0.376423	0.144266	0.88114	--	--	--	--	--	--	--	--	--	--	Domain of unknown function (DUF3511)	--	S	Function unknown	PREDICTED: uncharacterized protein LOC101305515 [Fragaria vesca subsp. vesca]
Fxa1Ag00961	Fxa1Ag00961	LOC101310668	0.093588	0.262929	0.4435	0	0.118764	0	--	--	--	--	--	--	--	--	--	--	--	--	--	--	PREDICTED: uncharacterized protein LOC101310668 [Fragaria vesca subsp. vesca]
Fxa1Ag00962	Fxa1Ag00962	--	0	0	0	0	0	0	--	--	--	--	--	--	--	--	--	--	--	--	--	--	--
Fxa1Ag00964	Fxa1Ag00964	LOC101305297	0.134061	0.070715	0.134862	0.052947	0	0	--	--	--	--	--	Molecular Function: UDP-glycosyltransferase activity (GO:0008194);; Cellular Component: integral component of membrane (GO:0016021);; Molecular Function: soyasaponin III rhamnosyltransferase activity (GO:0102241);;	K18823|3.5e-99|aip:107622299|K18823 soyasaponin III rhamnosyltransferase [EC:2.4.1.273] | (RefSeq) soyasaponin III rhamnosyltransferase	--	[GC]	Carbohydrate transport and metabolism;; Energy production and conversion	UDP-glucoronosyl and UDP-glucosyl transferase	UDP-glycosyltransferase 91C1 OS=Arabidopsis thaliana OX=3702 GN=UGT91C1 PE=1 SV=1	--	--	PREDICTED: UDP-glycosyltransferase 91C1-like [Fragaria vesca subsp. vesca]
Fxa1Ag00972	Fxa1Ag00972	LOC101307529	0	0	0	0.264247	0	0	--	--	--	--	--	Molecular Function: molecular_function (GO:0003674);; Molecular Function: nucleic acid binding (GO:0003676);; Molecular Function: RNA binding (GO:0003723);; Molecular Function: catalytic activity (GO:0003824);; Molecular Function: nuclease activity (GO:0004518);; Molecular Function: endonuclease activity (GO:0004519);; Molecular Function: binding (GO:0005488);; Cellular Component: cellular_compon…	K03798|1.8e-19|cit:102613766|K03798 cell division protease FtsH [EC:3.4.24.-] | (RefSeq) ATP-dependent zinc metalloprotease FTSH 6, chloroplastic-like	--	[R]	General function prediction only	PPR repeat	Pentatricopeptide repeat-containing protein At1g08070, chloroplastic OS=Arabidopsis thaliana OX=3702 GN=PCMP-H12 PE=2 SV=1	S	Function unknown	PREDICTED: pentatricopeptide repeat-containing protein At1g09190 [Fragaria vesca subsp. vesca]
Fxa1Ag00973	Fxa1Ag00973	LOC101307826	0.988644	0.198174	0.573918	0.280036	0.269669	0.08138	--	--	--	--	--	Molecular Function: mRNA binding (GO:0003729);; Cellular Component: mRNA cleavage factor complex (GO:0005849);; Biological Process: mRNA polyadenylation (GO:0006378);; Molecular Function: hydrolase activity (GO:0016787);;	K14397|9.3e-124|fve:101307826|K14397 cleavage and polyadenylation specificity factor subunit 5 | (RefSeq) pre-mRNA cleavage factor Im 25 kDa subunit 1	mRNA surveillance pathway (ko03015)	[A]	RNA processing and modification	Nucleotide hydrolase	Pre-mRNA cleavage factor Im 25 kDa subunit 1 OS=Arabidopsis thaliana OX=3702 GN=CFIS1 PE=1 SV=1	A	RNA processing and modification	PREDICTED: pre-mRNA cleavage factor Im 25 kDa subunit 1 [Fragaria vesca subsp. vesca]
Fxa1Ag00977	Fxa1Ag00977	LOC101306090	0	0	0	0	0	0.013265	--	--	--	--	--	--	--	--	[Z]	Cytoskeleton	Interferon-related developmental regulator (IFRD)	--	Z	Cytoskeleton	PREDICTED: uncharacterized protein LOC101306090 [Fragaria vesca subsp. vesca]
Fxa1Ag00978	Fxa1Ag00978	LOC101306381	0.540176	0.386952	0.292919	0	0.076341	0.033028	--	--	--	--	--	Cellular Component: integral component of membrane (GO:0016021);;	--	--	--	--	Cotton fibre expressed protein	--	S	Function unknown	PREDICTED: pollen-specific leucine-rich repeat extensin-like protein 1 [Fragaria vesca subsp. vesca]
Fxa1Ag00980	Fxa1Ag00980	LOC101309190	1.48536	2.56739	1.7748	1.03409	0.610073	1.14909	--	--	--	--	--	--	--	--	--	--	--	--	--	--	PREDICTED: F-box/kelch-repeat protein At3g23880-like [Fragaria vesca subsp. vesca]
Fxa1Ag00984	Fxa1Ag00984	LOC112174287	0	0	0	0	0	0	--	--	--	--	--	--	--	--	--	--	--	--	--	--	hypothetical protein RchiOBHm_Chr6g0296841 [Rosa chinensis]
Fxa1Ag00986	Fxa1Ag00986	--	0	0	0	0	0	0	--	--	--	--	--	--	--	--	--	--	--	--	--	--	--
Fxa1Ag00990	Fxa1Ag00990	LOC101306965	0	0	0	0	0	0	--	--	--	--	--	Molecular Function: molecular_function (GO:0003674);; Molecular Function: catalytic activity (GO:0003824);; Molecular Function: ubiquitin-protein transferase activity (GO:0004842);; Biological Process: cellular protein modification process (GO:0006464);; Biological Process: proteolysis (GO:0006508);; Biological Process: ubiquitin-dependent protein catabolic process (GO:0006511);; Biological Proce…	--	--	--	--	F-box associated domain	F-box protein At5g41720 OS=Arabidopsis thaliana OX=3702 GN=At5g41720 PE=2 SV=1	S	Function unknown	PREDICTED: F-box protein At5g49610-like [Fragaria vesca subsp. vesca]
Fxa1Ag00991	Fxa1Ag00991	LOC101307254	0	0	0	0	0	0	--	--	--	--	--	Molecular Function: molecular_function (GO:0003674);; Molecular Function: catalytic activity (GO:0003824);; Molecular Function: ubiquitin-protein transferase activity (GO:0004842);; Biological Process: cellular protein modification process (GO:0006464);; Biological Process: proteolysis (GO:0006508);; Biological Process: ubiquitin-dependent protein catabolic process (GO:0006511);; Biological Proce…	--	--	--	--	F-box associated domain	F-box protein At5g41720 OS=Arabidopsis thaliana OX=3702 GN=At5g41720 PE=2 SV=1	S	Function unknown	PREDICTED: putative F-box protein At4g10190 [Fragaria vesca subsp. vesca]
Fxa1Ag00993	Fxa1Ag00993	LOC101311701	0.263179	0.243753	0.232983	0.244049	0.103606	0.08862	--	--	--	--	--	--	K06630|1.4e-10|soe:110789589|K06630 14-3-3 protein epsilon | (RefSeq) uncharacterized protein LOC110789589	--	--	--	Transcription factor regulating root and shoot growth via Pin3	Protein Brevis radix-like 4 OS=Arabidopsis thaliana OX=3702 GN=BRXL4 PE=2 SV=1	S	Function unknown	PREDICTED: protein Brevis radix-like 4 [Fragaria vesca subsp. vesca]
Fxa1Ag00994	Fxa1Ag00994	LOC105350363	1.22432	0.407475	0.599131	0.554731	0.210268	0.865322	--	--	--	--	--	--	--	--	--	--	--	--	--	--	PREDICTED: uncharacterized protein LOC105350363 [Fragaria vesca subsp. vesca]
Fxa1Ag00995	Fxa1Ag00995	--	0.29174	0.369791	0.196775	0.378775	0.332709	0.392657	--	--	--	--	--	--	--	--	--	--	--	--	--	--	--
Fxa1Ag00996	Fxa1Ag00996	LOC101308419	0	0	0	0	0	0	--	--	--	--	--	Biological Process: auxin-activated signaling pathway (GO:0009734);;	K09285|1.6e-08|obr:102701992|K09285 AP2-like factor, ANT lineage | (RefSeq) AP2-like ethylene-responsive transcription factor ANT	--	--	--	--	Protein BIG GRAIN 1-like C OS=Arabidopsis thaliana OX=3702 GN=At3g42800 PE=2 SV=1	--	--	PREDICTED: uncharacterized protein LOC101308419 [Fragaria vesca subsp. vesca]
Fxa1Ag00998	Fxa1Ag00998	LOC101308714	0	0	0	0	0	0	--	--	--	--	--	Cellular Component: integral component of membrane (GO:0016021);;	K19041|3.0e-17|tcc:18597778|K19041 E3 ubiquitin-protein ligase RNF38/44 [EC:2.3.2.27] | (RefSeq) RING-H2 finger protein ATL33	--	[O]	Posttranslational modification, protein turnover, chaperones	Ring finger domain	RING-H2 finger protein ATL52 OS=Arabidopsis thaliana OX=3702 GN=ATL52 PE=2 SV=1	O	Posttranslational modification, protein turnover, chaperones	PREDICTED: RING-H2 finger protein ATL52-like [Fragaria vesca subsp. vesca]
Fxa1Ag00999	Fxa1Ag00999	LOC105353375	0	0	0	0	0	0	--	--	--	--	--	Molecular Function: hydrolase activity, acting on glycosyl bonds (GO:0016798);; Biological Process: xylan catabolic process (GO:0045493);;	--	--	--	--	--	--	--	--	PREDICTED: uncharacterized protein LOC105353375 [Fragaria vesca subsp. vesca]
Fxa1Ag01002	Fxa1Ag01002	LOC101312960	0	0	0	0	0	0.299592	--	--	--	--	--	Cellular Component: photosystem II (GO:0009523);; Biological Process: photosynthesis (GO:0015979);; Cellular Component: integral component of membrane (GO:0016021);; Molecular Function: oxidoreductase activity (GO:0016491);;	K22048|5.4e-28|csv:101209209|K22048 mechanosensitive ion channel protein 4/5/6/7/8/9/10 | (RefSeq) mechanosensitive ion channel protein 10	--	--	--	Photosystem II reaction centre X protein (PsbX)	--	S	Function unknown	PREDICTED: uncharacterized protein LOC101312960 [Fragaria vesca subsp. vesca]
Fxa1Ag01006	Fxa1Ag01006	LOC101309294	0	0	0	0	0	0	--	--	--	[E]	Amino acid transport and metabolism	Biological Process: polyamine biosynthetic process (GO:0006596);; Molecular Function: transferase activity (GO:0016740);;	K18787|2.3e-204|fve:101309294|K18787 thermospermine synthase [EC:2.5.1.79] | (RefSeq) thermospermine synthase ACAULIS5-like	--	[E]	Amino acid transport and metabolism	Spermine/spermidine synthase domain	Thermospermine synthase ACAULIS5 OS=Arabidopsis thaliana OX=3702 GN=ACL5 PE=1 SV=1	E	Amino acid transport and metabolism	PREDICTED: thermospermine synthase ACAULIS5-like [Fragaria vesca subsp. vesca]
Fxa1Ag01007	Fxa1Ag01007	--	0	0	0	0	0	0	--	--	--	--	--	--	--	--	--	--	--	--	--	--	--
Fxa1Ag01009	Fxa1Ag01009	LOC101314122	0.704765	0.373386	1.03534	0.099805	0.169914	0	--	--	--	--	--	Biological Process: positive regulation of circadian rhythm (GO:0042753);;	--	--	--	--	Early Flowering 4 domain	Protein ELF4-LIKE 3 OS=Arabidopsis thaliana OX=3702 GN=EFL3 PE=3 SV=1	S	Function unknown	PREDICTED: protein ELF4-LIKE 3 [Fragaria vesca subsp. vesca]
Fxa1Ag01011	Fxa1Ag01011	LOC101309877	0	0	0	0	0	0	--	--	--	--	--	Molecular Function: DNA binding (GO:0003677);; Cellular Component: nucleus (GO:0005634);;	K09422|6.9e-68|fve:101309877|K09422 transcription factor MYB, plant | (RefSeq) transcription factor WER-like	--	--	--	Myb-like DNA-binding domain	--	--	--	PREDICTED: transcription factor WER-like [Fragaria vesca subsp. vesca]
Fxa1Ag01012	Fxa1Ag01012	LOC101315177	0.19473	0	0	0.14898	0	0	--	--	--	--	--	Molecular Function: DNA binding (GO:0003677);; Cellular Component: nucleus (GO:0005634);;	K09422|5.8e-138|fve:101315177|K09422 transcription factor MYB, plant | (RefSeq) myb-related protein Hv1	--	[K]	Transcription	Myb-like DNA-binding domain	Transcription factor MYB123 OS=Actinidia chinensis var. chinensis OX=1590841 GN=MYB123 PE=1 SV=1	--	--	PREDICTED: myb-related protein Hv1 [Fragaria vesca subsp. vesca]
Fxa1Ag01013	Fxa1Ag01013	LOC101290693	0.620362	0.361467	0.546253	0.410079	0	0.742971	--	--	--	[QV]	Secondary metabolites biosynthesis, transport and catabolism;; Defense mechanisms	Molecular Function: monooxygenase activity (GO:0004497);; Molecular Function: iron ion binding (GO:0005506);; Molecular Function: oxidoreductase activity, acting on paired donors, with incorporation or reduction of molecular oxygen (GO:0016705);; Molecular Function: heme binding (GO:0020037);; Molecular Function: secologanin synthase activity (GO:0050616);;	K07426|1.7e-49|cpep:111792333|K07426 cytochrome P450 family 4 subfamily B polypeptide 1 [EC:1.14.14.1] | (RefSeq) cytochrome P450 CYP72A219-like	--	[QI]	Secondary metabolites biosynthesis, transport and catabolism;; Lipid transport and metabolism	Cytochrome P450	Cytochrome P450 72A225 OS=Catharanthus roseus OX=4058 GN=CYP72A225 PE=2 SV=1	--	--	PREDICTED: cytochrome P450 72A15-like isoform X1 [Fragaria vesca subsp. vesca]
Fxa1Ag01017	Fxa1Ag01017	--	0	0	0	0	0	0	--	--	--	--	--	--	--	--	--	--	--	--	--	--	--
Fxa1Ag01018	Fxa1Ag01018	LOC101291561	0.029262	0.031999	0.026675	0.066278	0	0	--	--	--	--	--	Molecular Function: ATP binding (GO:0005524);; Cellular Component: nucleus (GO:0005634);; Biological Process: transcription, DNA-templated (GO:0006351);; Biological Process: regulation of transcription, DNA-templated (GO:0006355);; Biological Process: developmental process (GO:0032502);;	K22382|2.8e-11|oeu:111408549|K22382 WD repeat-containing protein 26 | (RefSeq) WD repeat-containing protein 26 homolog	--	--	--	WRC	Growth-regulating factor 1 OS=Oryza sativa subsp. indica OX=39946 GN=GRF1 PE=2 SV=1	K	Transcription	PREDICTED: growth-regulating factor 1 isoform X1 [Fragaria vesca subsp. vesca]
Fxa1Ag01020	Fxa1Ag01020	LOC112188053	0	0	0.090073	0	0	0	--	--	--	[C]	Energy production and conversion	Molecular Function: FMN binding (GO:0010181);; Molecular Function: 12-oxophytodienoate reductase activity (GO:0016629);;	K05894|1.7e-64|fve:101293036|K05894 12-oxophytodienoic acid reductase [EC:1.3.1.42] | (RefSeq) 12-oxophytodienoate reductase 3-like	alpha-Linolenic acid metabolism (ko00592)	[CR]	Energy production and conversion;; General function prediction only	NADH:flavin oxidoreductase / NADH oxidase family	12-oxophytodienoate reductase 3 OS=Solanum lycopersicum OX=4081 GN=OPR3 PE=1 SV=1	C	Energy production and conversion	putative 12-oxophytodienoate reductase [Rosa chinensis]
Fxa1Ag01021	Fxa1Ag01021	LOC101293338	0	0	0	0	0	0.146225	--	--	--	[C]	Energy production and conversion	Molecular Function: FMN binding (GO:0010181);; Molecular Function: 12-oxophytodienoate reductase activity (GO:0016629);;	K05894|1.5e-28|fve:101293338|K05894 12-oxophytodienoic acid reductase [EC:1.3.1.42] | (RefSeq) 12-oxophytodienoate reductase 3-like	alpha-Linolenic acid metabolism (ko00592)	[CR]	Energy production and conversion;; General function prediction only	--	12-oxophytodienoate reductase 7 OS=Oryza sativa subsp. japonica OX=39947 GN=OPR7 PE=2 SV=1	C	Energy production and conversion	PREDICTED: 12-oxophytodienoate reductase 3-like [Fragaria vesca subsp. vesca]
Fxa1Ag01022	Fxa1Ag01022	LOC101293036	0	0	0	0	0	0	--	--	--	[C]	Energy production and conversion	Molecular Function: FMN binding (GO:0010181);; Molecular Function: 12-oxophytodienoate reductase activity (GO:0016629);;	K05894|1.6e-114|fve:101293036|K05894 12-oxophytodienoic acid reductase [EC:1.3.1.42] | (RefSeq) 12-oxophytodienoate reductase 3-like	alpha-Linolenic acid metabolism (ko00592)	[CR]	Energy production and conversion;; General function prediction only	NADH:flavin oxidoreductase / NADH oxidase family	12-oxophytodienoate reductase 3 OS=Solanum lycopersicum OX=4081 GN=OPR3 PE=1 SV=1	C	Energy production and conversion	PREDICTED: 12-oxophytodienoate reductase 3-like [Fragaria vesca subsp. vesca]
Fxa1Ag01024	Fxa1Ag01024	--	0.354635	0	0.04561	0	0.033966	0	--	--	--	--	--	--	--	--	--	--	--	--	--	--	--
Fxa1Ag01025	Fxa1Ag01025	--	0	0.130788	0	0	0	0	--	--	--	--	--	Biological Process: carbohydrate metabolic process (GO:0005975);; Molecular Function: licheninase activity (GO:0042972);;	K19891|3.6e-12|mtr:MTR_5g078200|K19891 glucan endo-1,3-beta-glucosidase 1/2/3 [EC:3.2.1.39] | (RefSeq) glucan endo-1,3-beta-glucosidase-like protein	Starch and sucrose metabolism (ko00500)	--	--	Glycosyl hydrolases family 17	Probable glucan endo-1,3-beta-glucosidase BG4 OS=Arabidopsis thaliana OX=3702 GN=BG4 PE=2 SV=1	T	Signal transduction mechanisms	putative licheninase [Rosa chinensis]
Fxa1Ag01026	Fxa1Ag01026	--	0	0	0	0	0	0	--	--	--	--	--	Biological Process: carbohydrate metabolic process (GO:0005975);; Molecular Function: licheninase activity (GO:0042972);;	--	--	--	--	Glycosyl hydrolases family 17	Glucan endo-1,3-beta-glucosidase, basic vacuolar isoform OS=Nicotiana tabacum OX=4097 PE=1 SV=2	T	Signal transduction mechanisms	putative licheninase [Rosa chinensis]
Fxa1Ag01027	Fxa1Ag01027	LOC101311622	0	0	0	0	0	0	--	--	--	--	--	Molecular Function: hydrolase activity, hydrolyzing O-glycosyl compounds (GO:0004553);; Biological Process: carbohydrate metabolic process (GO:0005975);;	K19891|9.5e-51|lsv:111886692|K19891 glucan endo-1,3-beta-glucosidase 1/2/3 [EC:3.2.1.39] | (RefSeq) glucan endo-1,3-beta-glucosidase 3-like	Starch and sucrose metabolism (ko00500)	--	--	Glycosyl hydrolases family 17	Probable glucan endo-1,3-beta-glucosidase BG4 OS=Arabidopsis thaliana OX=3702 GN=BG4 PE=2 SV=1	G	Carbohydrate transport and metabolism	PREDICTED: glucan endo-1,3-beta-glucosidase-like [Fragaria vesca subsp. vesca]
Fxa1Ag01028	Fxa1Ag01028	LOC101293627	0	0	0	0	0	0	--	--	--	--	--	Cellular Component: cell wall (GO:0005618);; Molecular Function: manganese ion binding (GO:0030145);; Molecular Function: nutrient reservoir activity (GO:0045735);; Cellular Component: apoplast (GO:0048046);;	--	--	--	--	Cupin	Auxin-binding protein ABP19a OS=Prunus persica OX=3760 GN=ABP19A PE=3 SV=1	S	Function unknown	PREDICTED: auxin-binding protein ABP19a [Fragaria vesca subsp. vesca]
Fxa1Ag01029	Fxa1Ag01029	LOC101293922	0	0	0	0	0	0	--	--	--	--	--	Cellular Component: cell wall (GO:0005618);; Molecular Function: manganese ion binding (GO:0030145);; Molecular Function: nutrient reservoir activity (GO:0045735);; Cellular Component: apoplast (GO:0048046);;	--	--	--	--	Cupin	Auxin-binding protein ABP19a OS=Prunus persica OX=3760 GN=ABP19A PE=3 SV=1	S	Function unknown	PREDICTED: auxin-binding protein ABP19a-like [Fragaria vesca subsp. vesca]
Fxa1Ag01030	Fxa1Ag01030	LOC101294208	0	0	0	0	0	0.182726	--	--	--	--	--	Cellular Component: cell wall (GO:0005618);; Molecular Function: manganese ion binding (GO:0030145);; Molecular Function: nutrient reservoir activity (GO:0045735);; Cellular Component: apoplast (GO:0048046);;	--	--	--	--	Cupin	Auxin-binding protein ABP19a OS=Prunus persica OX=3760 GN=ABP19A PE=3 SV=1	S	Function unknown	PREDICTED: auxin-binding protein ABP19a-like [Fragaria vesca subsp. vesca]
Fxa1Ag01031	Fxa1Ag01031	LOC112190992	0.040206	0.450987	0.416705	0	0	0	--	--	--	--	--	Cellular Component: cell wall (GO:0005618);; Molecular Function: manganese ion binding (GO:0030145);; Molecular Function: nutrient reservoir activity (GO:0045735);; Cellular Component: apoplast (GO:0048046);;	--	--	--	--	Cupin	Auxin-binding protein ABP19a OS=Prunus persica OX=3760 GN=ABP19A PE=3 SV=1	S	Function unknown	auxin-binding protein ABP19a-like [Rosa chinensis]
Fxa1Ag01032	Fxa1Ag01032	LOC101311913	0	0	0	0	0	0	--	--	--	--	--	Cellular Component: cell wall (GO:0005618);; Molecular Function: manganese ion binding (GO:0030145);; Molecular Function: nutrient reservoir activity (GO:0045735);; Cellular Component: apoplast (GO:0048046);;	--	--	--	--	Cupin	Auxin-binding protein ABP19a OS=Prunus persica OX=3760 GN=ABP19A PE=3 SV=1	S	Function unknown	PREDICTED: auxin-binding protein ABP19a-like [Fragaria vesca subsp. vesca]
Fxa1Ag01033	Fxa1Ag01033	LOC105349240	0.158582	0.177564	0	0	0	0	--	--	--	--	--	Cellular Component: cell wall (GO:0005618);; Molecular Function: manganese ion binding (GO:0030145);; Molecular Function: nutrient reservoir activity (GO:0045735);; Cellular Component: apoplast (GO:0048046);;	--	--	--	--	Cupin	Auxin-binding protein ABP19b OS=Prunus persica OX=3760 GN=ABP19B PE=3 SV=1	S	Function unknown	PREDICTED: auxin-binding protein ABP19b-like [Fragaria vesca subsp. vesca]
Fxa1Ag01034	Fxa1Ag01034	--	0	0	0	0	0	0	--	--	--	--	--	--	--	--	--	--	--	--	--	--	--
Fxa1Ag01035	Fxa1Ag01035	LOC101295075	0.045017	0	0	0.180257	0	0.085023	--	--	--	--	--	Molecular Function: kinase activity (GO:0016301);;	K11093|2.4e-45|apro:F751_6754|K11093 U1 small nuclear ribonucleoprotein 70kDa | (RefSeq) MOB kinase activator-like 1	Spliceosome (ko03040)	[D]	Cell cycle control, cell division, chromosome partitioning	Mob1/phocein family	MOB kinase activator-like 1A OS=Medicago sativa subsp. falcata OX=3878 GN=MOB1-A PE=2 SV=2	D	Cell cycle control, cell division, chromosome partitioning	PREDICTED: MOB kinase activator-like 1 [Fragaria vesca subsp. vesca]
Fxa1Ag01038	Fxa1Ag01038	LOC101312774	0.130089	0.079665	0.175945	0.072961	0	0.025433	--	--	--	--	--	Cellular Component: integral component of membrane (GO:0016021);;	K20890|3.4e-54|oeu:111370894|K20890 xylan alpha-glucuronosyltransferase [EC:2.4.1.-] | (RefSeq) UDP-glucuronate:xylan alpha-glucuronosyltransferase 1-like	--	[R]	General function prediction only	Domain of unknown function	--	S	Function unknown	PREDICTED: ankyrin repeat-containing protein At3g12360-like [Fragaria vesca subsp. vesca]
Fxa1Ag01041	Fxa1Ag01041	LOC105350410	0	0	0	0	0	0	--	--	--	--	--	--	--	--	--	--	--	--	--	--	PREDICTED: uncharacterized protein LOC105350410 [Fragaria vesca subsp. vesca]
Fxa1Ag01044	Fxa1Ag01044	LOC101313649	0	0	0	0	0	0	--	--	--	--	--	--	K14794|1.2e-30|mdm:103400910|K14794 ribosomal RNA-processing protein 12 | (RefSeq) RRP12-like protein	--	--	--	--	--	Z	Cytoskeleton	PREDICTED: uncharacterized protein LOC101313649 isoform X2 [Fragaria vesca subsp. vesca]
Fxa1Ag01047	Fxa1Ag01047	LOC101296799	0.146965	0.231701	0.11803	0.294077	0.15031	0.162387	--	--	--	--	--	--	K14794|2.0e-72|fve:101294113|K14794 ribosomal RNA-processing protein 12 | (RefSeq) RRP12-like protein	--	[S]	Function unknown	NUC173 domain	--	Z	Cytoskeleton	PREDICTED: uncharacterized protein LOC101296799 [Fragaria vesca subsp. vesca]
Fxa1Ag01048	Fxa1Ag01048	--	0	0	0	0	0	0	--	--	--	--	--	--	--	--	--	--	--	--	--	--	--
Fxa1Ag01051	Fxa1Ag01051	LOC105350445	0	0	0	0	0	0	--	--	--	--	--	--	--	--	--	--	--	--	--	--	PREDICTED: uncharacterized protein LOC105350445 [Fragaria vesca subsp. vesca]
Fxa1Ag01052	Fxa1Ag01052	LOC105350445	2.57837	2.02009	1.75848	0.226844	1.75149	1.67472	--	--	--	--	--	--	--	--	--	--	--	--	--	--	PREDICTED: uncharacterized protein LOC105350445 [Fragaria vesca subsp. vesca]
Fxa1Ag01054	Fxa1Ag01054	LOC101296799	0	0	0.068796	0	0	0	--	--	--	--	--	--	--	--	--	--	--	--	Z	Cytoskeleton	PREDICTED: uncharacterized protein LOC101296799 [Fragaria vesca subsp. vesca]
Fxa1Ag01056	Fxa1Ag01056	--	0.05405	0	0	0.102186	0	0	--	--	--	--	--	--	--	--	--	--	--	--	--	--	--
Fxa1Ag01057	Fxa1Ag01057	--	0	0	0	0	0	0	--	--	--	--	--	--	--	--	--	--	--	--	--	--	--
Fxa1Ag01058	Fxa1Ag01058	LOC101314224	0.448944	0.265427	0.351968	0.924876	0.118833	0.330653	--	--	--	--	--	--	K14794|3.3e-72|pper:18769714|K14794 ribosomal RNA-processing protein 12 | (RefSeq) RRP12-like protein	--	[S]	Function unknown	NUC173 domain	--	Z	Cytoskeleton	PREDICTED: uncharacterized protein LOC101314224 [Fragaria vesca subsp. vesca]
Fxa1Ag01059	Fxa1Ag01059	--	0	0	0	0	0	0	--	--	--	--	--	--	--	--	--	--	--	--	--	--	--
Fxa1Ag01061	Fxa1Ag01061	LOC101297371	0.05246	0.241032	0	0.211638	0.075214	0.021173	--	--	--	[T]	Signal transduction mechanisms	Molecular Function: protein kinase activity (GO:0004672);; Molecular Function: ATP binding (GO:0005524);;	K00924|1.3e-60|brp:103841451|K00924 kinase [EC:2.7.1.-] | (RefSeq) probable serine/threonine-protein kinase PBL1 isoform X1	--	[T]	Signal transduction mechanisms	Protein tyrosine and serine/threonine kinase	Serine/threonine-protein kinase RIPK OS=Arabidopsis thaliana OX=3702 GN=RIPK PE=1 SV=1	T	Signal transduction mechanisms	PREDICTED: serine/threonine-protein kinase At5g01020-like [Fragaria vesca subsp. vesca]
Fxa1Ag01062	Fxa1Ag01062	LOC101315385	0	0	0.018788	0	0	0	--	--	--	[QV]	Secondary metabolites biosynthesis, transport and catabolism;; Defense mechanisms	Molecular Function: iron ion binding (GO:0005506);; Cellular Component: integral component of membrane (GO:0016021);; Molecular Function: heme binding (GO:0020037);; Molecular Function: flavonoid 3',5'-hydroxylase activity (GO:0033772);;	K20623|7.8e-73|cic:CICLE_v10025391mg|K20623 typhasterol/6-deoxotyphasterol 2alpha-hydroxylase | (RefSeq) hypothetical protein	Brassinosteroid biosynthesis (ko00905)	[Q]	Secondary metabolites biosynthesis, transport and catabolism	Cytochrome P450	Flavonoid 3'-monooxygenase OS=Petunia hybrida OX=4102 GN=CYP75B2 PE=2 SV=1	Q	Secondary metabolites biosynthesis, transport and catabolism	PREDICTED: flavonoid 3'-monooxygenase-like [Fragaria vesca subsp. vesca]
Fxa1Ag01063	Fxa1Ag01063	--	0	0	0	0	0	0	--	--	--	--	--	--	--	--	--	--	--	--	--	--	--
Fxa1Ag01064	Fxa1Ag01064	LOC105352748	0	0	0	0.141172	0	0	--	--	--	--	--	--	--	--	--	--	--	--	--	--	PREDICTED: sodium/potassium/calcium exchanger 1-like [Fragaria vesca subsp. vesca]
Fxa1Ag01066	Fxa1Ag01066	LOC101290902	0.129104	0	0	0	0.296471	0	--	--	--	--	--	Biological Process: G protein-coupled receptor signaling pathway (GO:0007186);;	--	--	--	--	--	Guanine nucleotide-binding protein subunit gamma 3 OS=Arabidopsis thaliana OX=3702 GN=GG3 PE=2 SV=1	S	Function unknown	PREDICTED: guanine nucleotide-binding protein subunit gamma 3 isoform X2 [Fragaria vesca subsp. vesca]
Fxa1Ag01070	Fxa1Ag01070	LOC101299119	1.32969	0.386234	0.496073	0.315655	0.157908	0.262208	--	--	--	--	--	--	--	--	--	--	Protein of unknown function (DUF1677)	--	S	Function unknown	PREDICTED: uncharacterized protein LOC101299119 [Fragaria vesca subsp. vesca]
Fxa1Ag01074	Fxa1Ag01074	LOC101291469	0	0	0	0	0	0	--	--	--	--	--	Biological Process: cellulose microfibril organization (GO:0010215);; Cellular Component: anchored component of membrane (GO:0031225);;	--	--	--	--	COBRA-like protein	COBRA-like protein 6 OS=Arabidopsis thaliana OX=3702 GN=COBL6 PE=2 SV=2	S	Function unknown	PREDICTED: COBRA-like protein 6 [Fragaria vesca subsp. vesca]
Fxa1Ag01080	Fxa1Ag01080	LOC101292060	0	0	0	0.030006	0	0	--	--	--	[E]	Amino acid transport and metabolism	Molecular Function: methylenetetrahydrofolate reductase (NAD(P)H) activity (GO:0004489);; Biological Process: methionine metabolic process (GO:0006555);; Biological Process: tetrahydrofolate interconversion (GO:0035999);;	K00297|4.1e-195|fve:101292060|K00297 methylenetetrahydrofolate reductase (NADPH) [EC:1.5.1.20] | (RefSeq) methylenetetrahydrofolate reductase 2-like	One carbon pool by folate (ko00670);; Carbon metabolism (ko01200)	[E]	Amino acid transport and metabolism	Methylenetetrahydrofolate reductase	Methylenetetrahydrofolate reductase 2 OS=Arabidopsis thaliana OX=3702 GN=MTHFR2 PE=1 SV=2	E	Amino acid transport and metabolism	PREDICTED: methylenetetrahydrofolate reductase 2-like [Fragaria vesca subsp. vesca]
Fxa1Ag01081	Fxa1Ag01081	LOC101293574	0	0	0	0	0	0	--	--	--	--	--	Biological Process: lipid metabolic process (GO:0006629);; Molecular Function: phosphoric diester hydrolase activity (GO:0008081);;	--	--	--	--	--	PI-PLC X domain-containing protein At5g67130 OS=Arabidopsis thaliana OX=3702 GN=At5g67130 PE=1 SV=1	S	Function unknown	PREDICTED: PI-PLC X domain-containing protein At5g67130-like isoform X2 [Fragaria vesca subsp. vesca]
Fxa1Ag01082	Fxa1Ag01082	LOC105350493	0	0	0	0	0	0	--	--	--	--	--	--	--	--	--	--	--	Protein DEEPER ROOTING 1 OS=Prunus persica OX=3760 GN=DRO1 PE=2 SV=1	--	--	PREDICTED: uncharacterized protein LOC105350493 [Fragaria vesca subsp. vesca]
Fxa1Ag01083	Fxa1Ag01083	LOC105350493	0	0	0	0	0	0	--	--	--	--	--	--	--	--	--	--	--	--	--	--	PREDICTED: uncharacterized protein LOC105350493 [Fragaria vesca subsp. vesca]
Fxa1Ag01086	Fxa1Ag01086	LOC101292638	0	0	0	0	0	0	--	--	--	[TK]	Signal transduction mechanisms;; Transcription	Molecular Function: protein kinase activity (GO:0004672);; Molecular Function: ATP binding (GO:0005524);; Cellular Component: integral component of membrane (GO:0016021);;	K13415|3.4e-34|bna:106349513|K13415 protein brassinosteroid insensitive 1 [EC:2.7.10.1 2.7.11.1] | (RefSeq) protein BRASSINOSTEROID INSENSITIVE 1 precursor	Plant hormone signal transduction (ko04075)	--	--	Protein kinase domain	Pollen receptor-like kinase 3 OS=Arabidopsis thaliana OX=3702 GN=PRK3 PE=1 SV=1	T	Signal transduction mechanisms	PREDICTED: pollen receptor-like kinase 3 [Fragaria vesca subsp. vesca]
Fxa1Ag01087	Fxa1Ag01087	LOC101292937	0	0	0	0	0	0	--	--	--	--	--	Cellular Component: photosystem I (GO:0009522);; Cellular Component: photosystem II (GO:0009523);; Cellular Component: chloroplast thylakoid membrane (GO:0009535);; Biological Process: photosynthesis, light harvesting (GO:0009765);; Cellular Component: integral component of membrane (GO:0016021);; Molecular Function: chlorophyll binding (GO:0016168);; Biological Process: protein-chromophore linka…	K08908|3.4e-157|fve:101292937|K08908 light-harvesting complex I chlorophyll a/b binding protein 2 | (RefSeq) chlorophyll a-b binding protein, chloroplastic	Photosynthesis - antenna proteins (ko00196)	--	--	Chlorophyll A-B binding protein	Photosystem I chlorophyll a/b-binding protein 6, chloroplastic OS=Arabidopsis thaliana OX=3702 GN=LHCA6 PE=1 SV=1	C	Energy production and conversion	PREDICTED: chlorophyll a-b binding protein, chloroplastic [Fragaria vesca subsp. vesca]
Fxa1Ag01088	Fxa1Ag01088	--	0	0	0	0	0	0	--	--	--	--	--	--	--	--	--	--	--	--	--	--	unknown [Lotus japonicus]
Fxa1Ag01090	Fxa1Ag01090	--	0	0	0	0	0	0	--	--	--	--	--	--	--	--	--	--	--	--	--	--	--
Fxa1Ag01091	Fxa1Ag01091	--	0	0	0	0	0	0	--	--	--	--	--	--	--	--	--	--	--	--	--	--	--
Fxa1Ag01092	Fxa1Ag01092	LOC101302102	0.430196	0.198398	0.160958	0.086431	0	0.412762	--	--	--	--	--	Biological Process: reproduction (GO:0000003);; Biological Process: response to acid chemical (GO:0001101);; Biological Process: developmental process involved in reproduction (GO:0003006);; Molecular Function: molecular_function (GO:0003674);; Molecular Function: transcription coregulator activity (GO:0003712);; Molecular Function: transcription corepressor activity (GO:0003714);; Cellular Compo…	K13464|2.5e-143|fve:101302102|K13464 jasmonate ZIM domain-containing protein | (RefSeq) protein TIFY 10A	Plant hormone signal transduction (ko04075)	--	--	tify domain	Protein TIFY 10A OS=Arabidopsis thaliana OX=3702 GN=TIFY10A PE=1 SV=1	S	Function unknown	PREDICTED: protein TIFY 10A [Fragaria vesca subsp. vesca]
Fxa1Ag01095	Fxa1Ag01095	--	0	0	0	0	0	0	--	--	--	--	--	--	--	--	--	--	--	--	--	--	--
Fxa1Ag01096	Fxa1Ag01096	LOC101301480	0.24485	0.633552	0.521036	0.548101	0.399491	0.389005	--	--	--	--	--	Molecular Function: uridine kinase activity (GO:0004849);; Molecular Function: ATP binding (GO:0005524);; Cellular Component: integral component of membrane (GO:0016021);;	--	--	[TZ]	Signal transduction mechanisms;; Cytoskeleton	--	--	--	--	PREDICTED: uncharacterized protein LOC101301480 isoform X1 [Fragaria vesca subsp. vesca]
Fxa1Ag01097	Fxa1Ag01097	--	0.016004	0.234839	0.168014	0.047525	0.130889	0.050179	--	--	--	--	--	--	--	--	--	--	--	--	--	--	--
Fxa1Ag01098	Fxa1Ag01098	LOC101293237	0.03844	0.250768	0.229539	0.038536	0.15265	0	--	--	--	--	--	Molecular Function: protein binding (GO:0005515);;	--	--	--	--	Leucine rich repeat	--	--	--	PREDICTED: protein SUPPRESSOR OF npr1-1, CONSTITUTIVE 1-like [Fragaria vesca subsp. vesca]
Fxa1Ag01099	Fxa1Ag01099	LOC101301480	0.091791	0.106411	0.034068	0.106363	0.284414	0.116138	--	--	--	--	--	Molecular Function: uridine kinase activity (GO:0004849);; Molecular Function: ATP binding (GO:0005524);; Cellular Component: integral component of membrane (GO:0016021);;	--	--	[TZ]	Signal transduction mechanisms;; Cytoskeleton	--	--	--	--	PREDICTED: uncharacterized protein LOC101301480 isoform X1 [Fragaria vesca subsp. vesca]
Fxa1Ag01101	Fxa1Ag01101	LOC101293526	0	0	0	0	0	0	--	--	--	[G]	Carbohydrate transport and metabolism	Molecular Function: beta-galactosidase activity (GO:0004565);; Biological Process: carbohydrate metabolic process (GO:0005975);; Molecular Function: carbohydrate binding (GO:0030246);;	K12309|2.8e-158|ath:AT3G52840|K12309 beta-galactosidase [EC:3.2.1.23] | (RefSeq) BGAL2; beta-galactosidase 2	Galactose metabolism (ko00052);; Other glycan degradation (ko00511);; Glycosaminoglycan degradation (ko00531);; Sphingolipid metabolism (ko00600);; Glycosphingolipid biosynthesis - ganglio series (ko00604)	[G]	Carbohydrate transport and metabolism	Glycosyl hydrolases family 35	Beta-galactosidase 7 OS=Arabidopsis thaliana OX=3702 GN=BGAL7 PE=2 SV=2	G	Carbohydrate transport and metabolism	PREDICTED: beta-galactosidase 15-like [Fragaria vesca subsp. vesca]
Fxa1Ag01105	Fxa1Ag01105	--	0	0	0	0	0	0	--	--	--	--	--	--	--	--	--	--	--	--	--	--	--
Fxa1Ag01108	Fxa1Ag01108	--	0	0	0	0	0	0	--	--	--	--	--	--	--	--	--	--	--	--	--	--	--
Fxa1Ag01110	Fxa1Ag01110	LOC101292971	0	0	0	0	1.01638	0	--	--	--	--	--	--	--	--	--	--	--	--	H	Coenzyme transport and metabolism	PREDICTED: retrovirus-related Pol polyprotein from transposon 297 [Fragaria vesca subsp. vesca]
Fxa1Ag01113	Fxa1Ag01113	--	0	0	0	0	0	0	--	--	--	--	--	--	--	--	--	--	--	--	--	--	--
Fxa1Ag01114	Fxa1Ag01114	LOC101304702	0	0	0	0	0	0	--	--	--	--	--	Molecular Function: enzyme inhibitor activity (GO:0004857);; Molecular Function: pectinesterase activity (GO:0030599);;	K01051|1.2e-15|ccav:112509649|K01051 pectinesterase [EC:3.1.1.11] | (RefSeq) pectinesterase	Pentose and glucuronate interconversions (ko00040)	--	--	Plant invertase/pectin methylesterase inhibitor	Pectinesterase inhibitor 3 OS=Arabidopsis thaliana OX=3702 GN=PMEI3 PE=2 SV=1	S	Function unknown	PREDICTED: 21 kDa protein [Fragaria vesca subsp. vesca]
Fxa1Ag01115	Fxa1Ag01115	LOC101305000	1.55562	0.205445	0.96738	0.426528	0.276071	0.675244	--	--	--	--	--	Cellular Component: integral component of membrane (GO:0016021);;	--	--	--	--	--	--	--	--	PREDICTED: uncharacterized protein LOC101305000 [Fragaria vesca subsp. vesca]
Fxa1Ag01116	Fxa1Ag01116	LOC101294404	0.038736	0	0	0.253502	0	0	--	--	--	[P]	Inorganic ion transport and metabolism	Molecular Function: N,N-dimethylaniline monooxygenase activity (GO:0004499);; Molecular Function: flavin adenine dinucleotide binding (GO:0050660);; Molecular Function: NADP binding (GO:0050661);;	K11816|7.7e-20|gab:108483410|K11816 indole-3-pyruvate monooxygenase [EC:1.14.13.168] | (RefSeq) probable indole-3-pyruvate monooxygenase YUCCA8	Tryptophan metabolism (ko00380)	[Q]	Secondary metabolites biosynthesis, transport and catabolism	Flavin-binding monooxygenase-like	Probable flavin-containing monooxygenase 1 OS=Arabidopsis thaliana OX=3702 GN=FMO1 PE=2 SV=1	Q	Secondary metabolites biosynthesis, transport and catabolism	PREDICTED: probable flavin-containing monooxygenase 1 [Fragaria vesca subsp. vesca]
Fxa1Ag01117	Fxa1Ag01117	LOC101305298	0.256087	0.616348	0.437242	0	0	0	--	--	--	[O]	Posttranslational modification, protein turnover, chaperones	Molecular Function: peroxidase activity (GO:0004601);; Molecular Function: peroxiredoxin activity (GO:0051920);;	K03564|5.1e-119|fve:101305298|K03564 thioredoxin-dependent peroxiredoxin [EC:1.11.1.24] | (RefSeq) peroxiredoxin Q, chloroplastic	--	[O]	Posttranslational modification, protein turnover, chaperones	AhpC/TSA family	Peroxiredoxin Q, chloroplastic OS=Populus jackii OX=640484 GN=PRXQ PE=1 SV=1	O	Posttranslational modification, protein turnover, chaperones	PREDICTED: peroxiredoxin Q, chloroplastic [Fragaria vesca subsp. vesca]
Fxa1Ag01119	Fxa1Ag01119	LOC101294702	0.129463	0.042543	0.020458	0.094093	0.031846	0	--	--	--	[T]	Signal transduction mechanisms	Molecular Function: peroxidase activity (GO:0004601);; Molecular Function: calcium ion binding (GO:0005509);; Cellular Component: integral component of membrane (GO:0016021);; Molecular Function: NAD(P)H oxidase (H(2)O(2)-forming activity (GO:0016174);;	K13447|0.0e+00|fve:101294702|K13447 respiratory burst oxidase [EC:1.6.3.- 1.11.1.-] | (RefSeq) respiratory burst oxidase homolog protein E	MAPK signaling pathway - plant (ko04016);; Plant-pathogen interaction (ko04626)	[PQ]	Inorganic ion transport and metabolism;; Secondary metabolites biosynthesis, transport and catabolism	Ferric reductase NAD binding domain	Respiratory burst oxidase homolog protein E OS=Arabidopsis thaliana OX=3702 GN=RBOHE PE=2 SV=2	--	--	PREDICTED: respiratory burst oxidase homolog protein E isoform X2 [Fragaria vesca subsp. vesca]
Fxa1Ag01120	Fxa1Ag01120	LOC101294986	0.642953	0.465407	0.555615	0.146795	0.11009	0	--	--	--	--	--	Biological Process: response to auxin (GO:0009733);;	K14488|3.7e-116|fve:101294986|K14488 SAUR family protein | (RefSeq) uncharacterized LOC101294986	Plant hormone signal transduction (ko04075)	--	--	Auxin responsive protein	Indole-3-acetic acid-induced protein ARG7 OS=Vigna radiata var. radiata OX=3916 GN=ARG7 PE=2 SV=1	S	Function unknown	PREDICTED: uncharacterized protein LOC101294986 [Fragaria vesca subsp. vesca]
Fxa1Ag01121	Fxa1Ag01121	LOC101295275	0.392805	0.632182	0.78292	0.102495	0.463449	0.312208	--	--	--	[GI]	Carbohydrate transport and metabolism;; Lipid transport and metabolism	Molecular Function: pectinesterase activity (GO:0030599);; Biological Process: cell wall modification (GO:0042545);; Molecular Function: aspartyl esterase activity (GO:0045330);; Biological Process: pectin catabolic process (GO:0045490);;	K01051|4.2e-217|fve:101295275|K01051 pectinesterase [EC:3.1.1.11] | (RefSeq) putative pectinesterase 63	Pentose and glucuronate interconversions (ko00040)	--	--	Pectinesterase	Putative pectinesterase 63 OS=Arabidopsis thaliana OX=3702 GN=PME63 PE=3 SV=2	G	Carbohydrate transport and metabolism	PREDICTED: putative pectinesterase 63 [Fragaria vesca subsp. vesca]
Fxa1Ag01124	Fxa1Ag01124	LOC18771658	0	0	0	0	0	0	--	--	--	--	--	Molecular Function: pectinesterase activity (GO:0030599);; Biological Process: cell wall modification (GO:0042545);; Molecular Function: aspartyl esterase activity (GO:0045330);; Biological Process: pectin catabolic process (GO:0045490);; Molecular Function: pectinesterase inhibitor activity (GO:0046910);;	K01051|4.5e-25|pper:18771658|K01051 pectinesterase [EC:3.1.1.11] | (RefSeq) pectinesterase	Pentose and glucuronate interconversions (ko00040)	--	--	Pectinesterase	Probable pectinesterase/pectinesterase inhibitor 33 OS=Arabidopsis thaliana OX=3702 GN=PME33 PE=2 SV=1	T	Signal transduction mechanisms	pectinesterase [Prunus persica]
Fxa1Ag01125	Fxa1Ag01125	LOC112189455	0	0	0	0	0	0	--	--	--	--	--	Molecular Function: ATP binding (GO:0005524);; Cellular Component: integral component of membrane (GO:0016021);; Molecular Function: hydrolase activity (GO:0016787);; Molecular Function: ATPase-coupled cation transmembrane transporter activity (GO:0019829);; Molecular Function: metal ion binding (GO:0046872);;	K01534|1.3e-22|fve:101306854|K01534 Zn2+/Cd2+-exporting ATPase [EC:7.2.2.12 7.2.2.21] | (RefSeq) probable cadmium/zinc-transporting ATPase HMA1, chloroplastic	--	[P]	Inorganic ion transport and metabolism	--	Probable cadmium/zinc-transporting ATPase HMA1, chloroplastic OS=Arabidopsis thaliana OX=3702 GN=HMA1 PE=2 SV=2	P	Inorganic ion transport and metabolism	probable cadmium/zinc-transporting ATPase HMA1, chloroplastic isoform X3 [Rosa chinensis]
Fxa1Ag01126	Fxa1Ag01126	LOC105353411	0	0	0	0	0	0	--	--	--	--	--	--	--	--	--	--	--	--	--	--	PREDICTED: uncharacterized protein LOC105353411 [Fragaria vesca subsp. vesca]
Fxa1Ag01127	Fxa1Ag01127	LOC101295860	0	0	0	0	0	0	--	--	--	--	--	--	--	--	--	--	--	Putative F-box protein At1g49610 OS=Arabidopsis thaliana OX=3702 GN=At1g49610 PE=4 SV=2	--	--	PREDICTED: putative F-box protein At1g49610 [Fragaria vesca subsp. vesca]
Fxa1Ag01128	Fxa1Ag01128	LOC112192787	0	0	0	0	0	0	--	--	--	[O]	Posttranslational modification, protein turnover, chaperones	Molecular Function: serine-type endopeptidase activity (GO:0004252);;	--	--	--	--	--	Subtilisin-like protease SBT3 OS=Solanum lycopersicum OX=4081 GN=sbt3 PE=1 SV=1	O	Posttranslational modification, protein turnover, chaperones	subtilisin-like protease SBT1.9 [Rosa chinensis]
Fxa1Ag01130	Fxa1Ag01130	--	0	0	0	0	0	0	--	--	--	--	--	--	--	--	--	--	--	--	--	--	--
Fxa1Ag01131	Fxa1Ag01131	LOC101296146	0	0	0	0	0	0	--	--	--	--	--	Cellular Component: integral component of membrane (GO:0016021);;	--	--	--	--	--	NDR1/HIN1-like protein 1 OS=Arabidopsis thaliana OX=3702 GN=NHL1 PE=2 SV=1	S	Function unknown	PREDICTED: uncharacterized protein LOC101296146 [Fragaria vesca subsp. vesca]
Fxa1Ag01135	Fxa1Ag01135	LOC101296429	0	0	0	0	0	0	--	--	--	--	--	Cellular Component: host cell nucleus (GO:0042025);;	K06627|5.1e-173|fve:101296429|K06627 cyclin-A | (RefSeq) cyclin-A1-1-like	--	[D]	Cell cycle control, cell division, chromosome partitioning	Cyclin, N-terminal domain	Cyclin-A1-1 OS=Arabidopsis thaliana OX=3702 GN=CYCA1-1 PE=1 SV=1	D	Cell cycle control, cell division, chromosome partitioning	PREDICTED: cyclin-A1-1-like [Fragaria vesca subsp. vesca]
Fxa1Ag01136	Fxa1Ag01136	--	0	0	0	0	0	0	--	--	--	--	--	--	--	--	--	--	--	--	--	--	--
Fxa1Ag01137	Fxa1Ag01137	LOC105350539	0	0	0	0	0	0	--	--	--	--	--	Molecular Function: ubiquitin-protein transferase activity (GO:0004842);; Molecular Function: metal ion binding (GO:0046872);;	K11975|3.6e-185|fve:105350539|K11975 E3 ubiquitin-protein ligase RNF144 [EC:2.3.2.31] | (RefSeq) uncharacterized LOC105350539	--	[O]	Posttranslational modification, protein turnover, chaperones	IBR domain, a half RING-finger domain	--	O	Posttranslational modification, protein turnover, chaperones	PREDICTED: uncharacterized protein LOC105350539 [Fragaria vesca subsp. vesca]
Fxa1Ag01138	Fxa1Ag01138	LOC101307531	0	0	0	0	0	0	--	--	--	[IR]	Lipid transport and metabolism;; General function prediction only	Cellular Component: integral component of membrane (GO:0016021);; Molecular Function: hydrolase activity, acting on ester bonds (GO:0016788);;	K00679|3.5e-44|cic:CICLE_v10027727mg|K00679 phospholipid:diacylglycerol acyltransferase [EC:2.3.1.158] | (RefSeq) hypothetical protein	Glycerolipid metabolism (ko00561)	--	--	GDSL-like Lipase/Acylhydrolase	GDSL esterase/lipase 5 OS=Arabidopsis thaliana OX=3702 GN=GLIP5 PE=2 SV=2	S	Function unknown	PREDICTED: GDSL esterase/lipase 5-like [Fragaria vesca subsp. vesca]
Fxa1Ag01141	Fxa1Ag01141	LOC101296714	0	0	0.023716	0	0	0	--	--	--	--	--	Molecular Function: ubiquitin-protein transferase activity (GO:0004842);; Molecular Function: transferase activity, transferring acyl groups (GO:0016746);; Molecular Function: ligase activity (GO:0016874);; Molecular Function: metal ion binding (GO:0046872);;	K11975|2.4e-235|fve:101296714|K11975 E3 ubiquitin-protein ligase RNF144 [EC:2.3.2.31] | (RefSeq) E3 ubiquitin-protein ligase RNF144B-like	--	[O]	Posttranslational modification, protein turnover, chaperones	IBR domain, a half RING-finger domain	--	O	Posttranslational modification, protein turnover, chaperones	PREDICTED: E3 ubiquitin-protein ligase RNF144B-like [Fragaria vesca subsp. vesca]
Fxa1Ag01142	Fxa1Ag01142	LOC101308411	0	0	0	0	0	0	--	--	--	--	--	Cellular Component: integral component of membrane (GO:0016021);; Molecular Function: transferase activity, transferring glycosyl groups (GO:0016757);;	--	--	--	--	Plant phosphoribosyltransferase C-terminal	Protein QUIRKY OS=Arabidopsis thaliana OX=3702 GN=QKY PE=2 SV=1	S	Function unknown	PREDICTED: uncharacterized protein LOC101308411 [Fragaria vesca subsp. vesca]
Fxa1Ag01143	Fxa1Ag01143	LOC101297294	0.186611	0.2444	0.189287	0.170205	0.149181	0.224651	--	--	--	--	--	Molecular Function: ubiquitin-protein transferase activity (GO:0004842);; Molecular Function: metal ion binding (GO:0046872);;	K11975|1.0e-140|fve:101297005|K11975 E3 ubiquitin-protein ligase RNF144 [EC:2.3.2.31] | (RefSeq) probable protein ariadne-2	--	[O]	Posttranslational modification, protein turnover, chaperones	Ring finger domain	--	O	Posttranslational modification, protein turnover, chaperones	PREDICTED: uncharacterized protein LOC101297294 [Fragaria vesca subsp. vesca]
Fxa1Ag01144	Fxa1Ag01144	LOC101297587	0.113946	0	0.022838	0.277298	0.235297	0.156029	--	--	--	--	--	Molecular Function: ubiquitin-protein transferase activity (GO:0004842);; Molecular Function: metal ion binding (GO:0046872);;	K11975|2.5e-186|fve:101297587|K11975 E3 ubiquitin-protein ligase RNF144 [EC:2.3.2.31] | (RefSeq) probable E3 ubiquitin-protein ligase RNF144A-A	--	[O]	Posttranslational modification, protein turnover, chaperones	IBR domain, a half RING-finger domain	--	O	Posttranslational modification, protein turnover, chaperones	PREDICTED: probable E3 ubiquitin-protein ligase RNF144A-A [Fragaria vesca subsp. vesca]
Fxa1Ag01146	Fxa1Ag01146	LOC101298168	0	0	0	0	0	0	--	--	--	--	--	Molecular Function: protein dimerization activity (GO:0046983);;	--	--	--	--	--	--	S	Function unknown	PREDICTED: uncharacterized protein LOC101298168 [Fragaria vesca subsp. vesca]
Fxa1Ag01147	Fxa1Ag01147	LOC101298168	0	0	0	0	0	0	--	--	--	--	--	Molecular Function: protein dimerization activity (GO:0046983);;	--	--	--	--	--	Transcription factor LRL3 OS=Arabidopsis thaliana OX=3702 GN=LRL3 PE=2 SV=1	S	Function unknown	PREDICTED: uncharacterized protein LOC101298168 [Fragaria vesca subsp. vesca]
Fxa1Ag01152	Fxa1Ag01152	LOC101309577	0.015855	0.01359	0.422259	0	0.016404	0	--	--	--	[GI]	Carbohydrate transport and metabolism;; Lipid transport and metabolism	Molecular Function: enzyme inhibitor activity (GO:0004857);; Molecular Function: pectinesterase activity (GO:0030599);; Biological Process: cell wall modification (GO:0042545);; Molecular Function: aspartyl esterase activity (GO:0045330);; Biological Process: pectin catabolic process (GO:0045490);;	K01051|1.5e-308|fve:101309577|K01051 pectinesterase [EC:3.1.1.11] | (RefSeq) pectinesterase	Pentose and glucuronate interconversions (ko00040)	--	--	Pectinesterase	Probable pectinesterase/pectinesterase inhibitor 54 OS=Arabidopsis thaliana OX=3702 GN=PME54 PE=2 SV=1	G	Carbohydrate transport and metabolism	PREDICTED: pectinesterase [Fragaria vesca subsp. vesca]
Fxa1Ag01153	Fxa1Ag01153	LOC101298749	0.279033	0.381067	0.502064	0.228322	0.353041	0.314554	--	--	--	[GI]	Carbohydrate transport and metabolism;; Lipid transport and metabolism	Cellular Component: integral component of membrane (GO:0016021);; Molecular Function: pectinesterase activity (GO:0030599);; Biological Process: cell wall modification (GO:0042545);; Molecular Function: aspartyl esterase activity (GO:0045330);; Biological Process: pectin catabolic process (GO:0045490);; Molecular Function: pectinesterase inhibitor activity (GO:0046910);;	K01051|1.1e-129|egr:104417569|K01051 pectinesterase [EC:3.1.1.11] | (RefSeq) pectinesterase-like	Pentose and glucuronate interconversions (ko00040)	--	--	Pectinesterase	Putative pectinesterase/pectinesterase inhibitor 45 OS=Arabidopsis thaliana OX=3702 GN=PME45 PE=2 SV=1	G	Carbohydrate transport and metabolism	PREDICTED: putative pectinesterase/pectinesterase inhibitor 45 [Fragaria vesca subsp. vesca]
Fxa1Ag01154	Fxa1Ag01154	LOC101309866	0.247368	0.304755	0.067592	0.066147	0.055947	0.125611	--	--	--	[GI]	Carbohydrate transport and metabolism;; Lipid transport and metabolism	Molecular Function: enzyme inhibitor activity (GO:0004857);; Cellular Component: extracellular region (GO:0005576);; Cellular Component: cell wall (GO:0005618);; Molecular Function: pectinesterase activity (GO:0030599);; Biological Process: cell wall modification (GO:0042545);; Molecular Function: aspartyl esterase activity (GO:0045330);; Biological Process: pectin catabolic process (GO:0045490);;	K01051|6.0e-196|gmx:102666380|K01051 pectinesterase [EC:3.1.1.11] | (RefSeq) probable pectinesterase/pectinesterase inhibitor 12	Pentose and glucuronate interconversions (ko00040)	--	--	Pectinesterase	Probable pectinesterase/pectinesterase inhibitor 12 OS=Arabidopsis thaliana OX=3702 GN=PME12 PE=2 SV=1	G	Carbohydrate transport and metabolism	PREDICTED: probable pectinesterase/pectinesterase inhibitor 12 [Fragaria vesca subsp. vesca]
Fxa1Ag01159	Fxa1Ag01159	LOC101299330	0.039483	0	0.071361	0	0	0	--	--	--	--	--	Biological Process: carbohydrate metabolic process (GO:0005975);; Molecular Function: glucan endo-1,3-beta-D-glucosidase activity (GO:0042973);;	K19893|2.0e-166|hbr:110672788|K19893 glucan endo-1,3-beta-glucosidase 5/6 [EC:3.2.1.39] | (RefSeq) glucan endo-1,3-beta-glucosidase 5 isoform X1	Starch and sucrose metabolism (ko00500)	--	--	Glycosyl hydrolases family 17	Glucan endo-1,3-beta-glucosidase 6 OS=Arabidopsis thaliana OX=3702 GN=At5g58090 PE=2 SV=2	G	Carbohydrate transport and metabolism	PREDICTED: glucan endo-1,3-beta-glucosidase 6 [Fragaria vesca subsp. vesca]
Fxa1Ag01164	Fxa1Ag01164	LOC101295444	0.273998	0	0.473132	0.712172	0.701793	0.510862	--	--	--	--	--	Biological Process: male meiosis II (GO:0007142);;	--	--	--	--	--	--	--	--	PREDICTED: uncharacterized protein LOC101295444 [Fragaria vesca subsp. vesca]
Fxa1Ag01165	Fxa1Ag01165	LOC114308202	0	0	0	0	0	0	--	--	--	--	--	--	--	--	--	--	Retrotransposon gag protein	--	I	Lipid transport and metabolism	LOW QUALITY PROTEIN: uncharacterized protein LOC114308202 [Camellia sinensis]
Fxa1Ag01166	Fxa1Ag01166	--	0	0	0	0	0	0	--	--	--	--	--	--	--	--	--	--	--	--	--	--	--
Fxa1Ag01167	Fxa1Ag01167	--	0	0	0	0	0	0	--	--	--	--	--	--	--	--	--	--	--	--	T	Signal transduction mechanisms	--
Fxa1Ag01171	Fxa1Ag01171	LOC101301049	0.088497	0	0	0	0	0	--	--	--	--	--	--	--	--	--	--	--	--	--	--	PREDICTED: uncharacterized protein LOC101301049 isoform X1 [Fragaria vesca subsp. vesca]
Fxa1Ag01172	Fxa1Ag01172	LOC112185449	0.065299	0.085572	0.085974	0.052114	0.094505	0.145989	--	--	--	[P]	Inorganic ion transport and metabolism	Molecular Function: manganese ion transmembrane transporter activity (GO:0005384);; Cellular Component: integral component of membrane (GO:0016021);; Biological Process: cellular manganese ion homeostasis (GO:0030026);;	K22736|2.5e-86|pper:18769739|K22736 vacuolar iron transporter family protein | (RefSeq) vacuolar iron transporter homolog 2.1	--	[S]	Function unknown	VIT family	Vacuolar iron transporter homolog 2.1 OS=Arabidopsis thaliana OX=3702 GN=VTL5 PE=1 SV=1	S	Function unknown	vacuolar iron transporter homolog 5-like [Rosa chinensis]
Fxa1Ag01176	Fxa1Ag01176	LOC101313635	0.025092	0	0	0	0	0	--	--	--	[T]	Signal transduction mechanisms	Molecular Function: protein kinase activity (GO:0004672);; Molecular Function: ATP binding (GO:0005524);; Cellular Component: integral component of membrane (GO:0016021);; Molecular Function: carbohydrate binding (GO:0030246);;	K01176|5.8e-66|sbi:8065370|K01176 alpha-amylase [EC:3.2.1.1] | (RefSeq) alpha-amylase isozyme 2A	Starch and sucrose metabolism (ko00500)	--	--	Legume lectin domain	Probable L-type lectin-domain containing receptor kinase S.5 OS=Arabidopsis thaliana OX=3702 GN=LECRKS5 PE=2 SV=1	T	Signal transduction mechanisms	PREDICTED: probable L-type lectin-domain containing receptor kinase S.5 [Fragaria vesca subsp. vesca]
Fxa1Ag01177	Fxa1Ag01177	--	0	0	0	0	0	0	--	--	--	--	--	--	--	--	--	--	--	--	--	--	--
Fxa1Ag01180	Fxa1Ag01180	--	0	0	0	0	0	0	--	--	--	--	--	--	--	--	--	--	--	--	--	--	--
Fxa1Ag01183	Fxa1Ag01183	LOC105353424	0.076797	0.165145	0.185198	0	0	0	--	--	--	[I]	Lipid transport and metabolism	Molecular Function: 2-hydroxy-3-oxopropionate reductase activity (GO:0008679);; Molecular Function: NADP binding (GO:0050661);; Molecular Function: NAD binding (GO:0051287);;	K00020|2.5e-40|fve:101297370|K00020 3-hydroxyisobutyrate dehydrogenase [EC:1.1.1.31] | (RefSeq) probable 3-hydroxyisobutyrate dehydrogenase-like 1, mitochondrial	Valine, leucine and isoleucine degradation (ko00280)	[R]	General function prediction only	NAD-binding of NADP-dependent 3-hydroxyisobutyrate dehydrogenase	Probable 3-hydroxyisobutyrate dehydrogenase-like 1, mitochondrial OS=Arabidopsis thaliana OX=3702 GN=At4g29120 PE=1 SV=1	I	Lipid transport and metabolism	PREDICTED: probable 3-hydroxyisobutyrate dehydrogenase-like 1, mitochondrial [Fragaria vesca subsp. vesca]
Fxa1Ag01185	Fxa1Ag01185	LOC101302208	0	0	0.076176	0	0	0	--	--	--	--	--	Cellular Component: integral component of membrane (GO:0016021);; Molecular Function: glycoprotein-N-acetylgalactosamine 3-beta-galactosyltransferase activity (GO:0016263);;	K14780|6.5e-61|dcr:108220614|K14780 ATP-dependent RNA helicase DHX37/DHR1 [EC:3.6.4.13] | (RefSeq) ATP-dependent RNA helicase DEAH13-like isoform X1	--	[G]	Carbohydrate transport and metabolism	Protein of unknown function, DUF604	--	G	Carbohydrate transport and metabolism	PREDICTED: uncharacterized protein LOC101302208 [Fragaria vesca subsp. vesca]
Fxa1Ag01186	Fxa1Ag01186	LOC101297294	0	0	0	0	0	0	--	--	--	--	--	Molecular Function: ubiquitin-protein transferase activity (GO:0004842);; Molecular Function: metal ion binding (GO:0046872);;	K11975|3.1e-30|cic:CICLE_v10010720mg|K11975 E3 ubiquitin-protein ligase RNF144 [EC:2.3.2.31] | (RefSeq) hypothetical protein	--	--	--	IBR domain, a half RING-finger domain	--	O	Posttranslational modification, protein turnover, chaperones	PREDICTED: uncharacterized protein LOC101297294 [Fragaria vesca subsp. vesca]
Fxa1Ag01187	Fxa1Ag01187	--	0.009221	0.237719	0.435031	0.095724	0	0.266261	--	--	--	--	--	--	--	--	--	--	--	--	--	--	hypothetical protein RchiOBHm_Chr2g0096741 [Rosa chinensis]
Fxa1Ag01190	Fxa1Ag01190	--	0	0	0	0	0	0	--	--	--	--	--	--	--	--	--	--	--	--	--	--	--
Fxa1Ag01194	Fxa1Ag01194	LOC101302499	0	0	0	0	0.158908	0.104793	--	--	--	--	--	--	--	--	--	--	F-box associated	--	S	Function unknown	PREDICTED: F-box protein CPR30-like [Fragaria vesca subsp. vesca]
Fxa1Ag01195	Fxa1Ag01195	LOC101293424	0.101691	0	0	0	0	0	--	--	--	[J]	Translation, ribosomal structure and biogenesis	Molecular Function: RNA binding (GO:0003723);; Molecular Function: ribonuclease T2 activity (GO:0033897);;	K01166|8.5e-79|fve:101293424|K01166 ribonuclease T2 [EC:4.6.1.19] | (RefSeq) ribonuclease S-7-like	--	--	--	Ribonuclease T2 family	--	A	RNA processing and modification	PREDICTED: ribonuclease S-7-like [Fragaria vesca subsp. vesca]
Fxa1Ag01197	Fxa1Ag01197	LOC105350610	0	0	0	0	0	0	--	--	--	--	--	Molecular Function: DNA binding (GO:0003677);; Cellular Component: nucleus (GO:0005634);;	--	--	[O]	Posttranslational modification, protein turnover, chaperones	--	Transcription factor DIVARICATA OS=Antirrhinum majus OX=4151 GN=DIVARICATA PE=2 SV=1	K	Transcription	PREDICTED: transcription factor DIVARICATA-like isoform X2 [Fragaria vesca subsp. vesca]
Fxa1Ag01198	Fxa1Ag01198	LOC105350612	0	0	0	0	0	0	--	--	--	--	--	Molecular Function: DNA binding (GO:0003677);; Cellular Component: nucleus (GO:0005634);;	--	--	--	--	Myb-like DNA-binding domain	--	K	Transcription	PREDICTED: uncharacterized protein LOC105350612 [Fragaria vesca subsp. vesca]
Fxa1Ag01199	Fxa1Ag01199	LOC101303369	0	0	0	0	0	0	--	--	--	--	--	--	--	--	--	--	--	--	--	--	PREDICTED: uncharacterized protein LOC101303369 isoform X1 [Fragaria vesca subsp. vesca]
Fxa1Ag01200	Fxa1Ag01200	--	0	0	0	0	0	0.068022	--	--	--	--	--	--	--	--	--	--	--	--	--	--	--
Fxa1Ag01201	Fxa1Ag01201	LOC101303650	0	0	0	0	0	0	--	--	--	[G]	Carbohydrate transport and metabolism	Biological Process: carbohydrate transport (GO:0008643);; Cellular Component: integral component of membrane (GO:0016021);; Molecular Function: transmembrane transporter activity (GO:0022857);;	K08150|7.1e-38|han:110937149|K08150 MFS transporter, SP family, solute carrier family 2 (myo-inositol transporter), member 13 | (RefSeq) probable inositol transporter 2	--	[R]	General function prediction only	Sugar (and other) transporter	Monosaccharide-sensing protein 2 OS=Arabidopsis thaliana OX=3702 GN=MSSP2 PE=1 SV=2	U	Intracellular trafficking, secretion, and vesicular transport	PREDICTED: monosaccharide-sensing protein 2-like [Fragaria vesca subsp. vesca]
Fxa1Ag01202	Fxa1Ag01202	LOC101303941	0	0	0	0	0	0	--	--	--	[G]	Carbohydrate transport and metabolism	Biological Process: carbohydrate transport (GO:0008643);; Cellular Component: integral component of membrane (GO:0016021);; Molecular Function: transmembrane transporter activity (GO:0022857);;	K08150|8.9e-29|pper:18778620|K08150 MFS transporter, SP family, solute carrier family 2 (myo-inositol transporter), member 13 | (RefSeq) probable inositol transporter 2	--	[R]	General function prediction only	Sugar (and other) transporter	Monosaccharide-sensing protein 2 OS=Arabidopsis thaliana OX=3702 GN=MSSP2 PE=1 SV=2	U	Intracellular trafficking, secretion, and vesicular transport	PREDICTED: monosaccharide-sensing protein 2 [Fragaria vesca subsp. vesca]
Fxa1Ag01211	Fxa1Ag01211	LOC112183645	0	0	0	0	0	0	--	--	--	[ET]	Amino acid transport and metabolism;; Signal transduction mechanisms	Molecular Function: ligand-gated ion channel activity (GO:0015276);; Cellular Component: integral component of membrane (GO:0016021);;	K05387|0.0e+00|mdm:103400984|K05387 glutamate receptor, ionotropic, plant | (RefSeq) glutamate receptor 3.6-like	--	[PET]	Inorganic ion transport and metabolism;; Amino acid transport and metabolism;; Signal transduction mechanisms	Receptor family ligand binding region	Glutamate receptor 3.6 OS=Arabidopsis thaliana OX=3702 GN=GLR3.6 PE=2 SV=1	--	--	putative periplasmic binding protein-like I [Rosa chinensis]
Fxa1Ag01214	Fxa1Ag01214	--	0	0	0	0	0	0	--	--	--	--	--	Cellular Component: integral component of membrane (GO:0016021);;	--	--	--	--	--	--	--	--	hypothetical protein TorRG33x02_256280 [Trema orientale]
Fxa1Ag01223	Fxa1Ag01223	LOC101305410	0.579286	0.450638	0.341045	0.574515	0.25711	0.403886	--	--	--	--	--	Biological Process: double-strand break repair via homologous recombination (GO:0000724);; Biological Process: recombinational repair (GO:0000725);; Molecular Function: molecular_function (GO:0003674);; Molecular Function: nucleic acid binding (GO:0003676);; Molecular Function: DNA binding (GO:0003677);; Molecular Function: DNA helicase activity (GO:0003678);; Molecular Function: catalytic activi…	--	--	--	--	Protein of unknown function (DUF295)	Probable F-box protein At1g44080 OS=Arabidopsis thaliana OX=3702 GN=At1g44080 PE=4 SV=1	S	Function unknown	PREDICTED: F-box protein SKIP23-like [Fragaria vesca subsp. vesca]
Fxa1Ag01224	Fxa1Ag01224	LOC101310635	0	0	0	0	0	0	--	--	--	--	--	--	K14300|2.0e-41|pda:103721930|K14300 nuclear pore complex protein Nup133 | (RefSeq) LOW QUALITY PROTEIN: nuclear pore complex protein NUP133	RNA transport (ko03013)	--	--	Transposase family tnp2	--	--	--	PREDICTED: uncharacterized protein LOC101310635 [Fragaria vesca subsp. vesca]
Fxa1Ag01225	Fxa1Ag01225	--	0	0	0	0	0	0	--	--	--	--	--	--	--	--	--	--	--	--	--	--	--
Fxa1Ag01226	Fxa1Ag01226	LOC101311215	0	0	0	0	0	0	--	--	--	--	--	--	K04460|1.4e-07|pper:18776014|K04460 serine/threonine-protein phosphatase 5 [EC:3.1.3.16] | (RefSeq) serine/threonine-protein phosphatase 7 isoform X1	--	--	--	Plant transposase (Ptta/En/Spm family)	--	--	--	PREDICTED: bromodomain-containing protein 4-like [Fragaria vesca subsp. vesca]
Fxa1Ag01227	Fxa1Ag01227	LOC101305702	0	0	0	0	0	0.033037	--	--	--	--	--	Biological Process: double-strand break repair via homologous recombination (GO:0000724);; Biological Process: recombinational repair (GO:0000725);; Molecular Function: molecular_function (GO:0003674);; Molecular Function: nucleic acid binding (GO:0003676);; Molecular Function: DNA binding (GO:0003677);; Molecular Function: DNA helicase activity (GO:0003678);; Molecular Function: catalytic activi…	--	--	--	--	Protein of unknown function (DUF295)	F-box protein SKIP23 OS=Arabidopsis thaliana OX=3702 GN=SKIP23 PE=1 SV=1	S	Function unknown	PREDICTED: F-box protein SKIP23-like [Fragaria vesca subsp. vesca]
Fxa1Ag01231	Fxa1Ag01231	LOC105350400	0	0.077145	0.038542	0	0	0	--	--	--	--	--	Cellular Component: integral component of membrane (GO:0016021);;	K03671|3.7e-15|fve:101301882|K03671 thioredoxin 1 | (RefSeq) thioredoxin H9	--	[O]	Posttranslational modification, protein turnover, chaperones	Protein of unknown function (DUF2921)	Thioredoxin H-type OS=Populus jackii OX=640484 PE=1 SV=1	--	--	PREDICTED: uncharacterized protein LOC105350400 [Fragaria vesca subsp. vesca]
Fxa1Ag01233	Fxa1Ag01233	LOC101307158	0.209698	0.072095	0.084492	0.194689	0.068555	0.067028	--	--	--	--	--	Cellular Component: integral component of membrane (GO:0016021);;	K15503|1.5e-60|hbr:110673220|K15503 serine/threonine-protein phosphatase 6 regulatory ankyrin repeat subunit B | (RefSeq) uncharacterized protein LOC110673220	--	[R]	General function prediction only	Ankyrin repeats (3 copies)	Protein ACCELERATED CELL DEATH 6 OS=Arabidopsis thaliana OX=3702 GN=ACD6 PE=1 SV=1	S	Function unknown	PREDICTED: ankyrin repeat-containing protein At3g12360-like [Fragaria vesca subsp. vesca]
Fxa1Ag01234	Fxa1Ag01234	LOC101307440	0.016986	0.089874	0.128955	0.148522	0.027713	0.251588	--	--	--	--	--	Cellular Component: integral component of membrane (GO:0016021);;	K15503|1.5e-63|hbr:110673220|K15503 serine/threonine-protein phosphatase 6 regulatory ankyrin repeat subunit B | (RefSeq) uncharacterized protein LOC110673220	--	[R]	General function prediction only	Ankyrin repeats (3 copies)	Protein ACCELERATED CELL DEATH 6 OS=Arabidopsis thaliana OX=3702 GN=ACD6 PE=1 SV=1	S	Function unknown	PREDICTED: ankyrin repeat-containing protein At5g02620-like [Fragaria vesca subsp. vesca]
Fxa1Ag01235	Fxa1Ag01235	LOC101302450	0	0	0	0	0	0	--	--	--	--	--	--	--	--	--	--	No apical meristem-associated C-terminal domain	--	--	--	PREDICTED: uncharacterized protein LOC101302450 [Fragaria vesca subsp. vesca]
Fxa1Ag01239	Fxa1Ag01239	LOC101308324	0.070275	0	0	0.164157	0.07723	0.062985	--	--	--	--	--	Molecular Function: molecular_function (GO:0003674);; Molecular Function: DNA-binding transcription factor activity (GO:0003700);; Biological Process: regulation of transcription, DNA-templated (GO:0006355);; Biological Process: biological_process (GO:0008150);; Biological Process: regulation of biosynthetic process (GO:0009889);; Biological Process: regulation of gene expression (GO:0010468);; B…	K23460|6.7e-84|cam:101497150|K23460 Rab proteins geranylgeranyltransferase component A | (RefSeq) uncharacterized LOC101497150	--	--	--	RWP-RK domain	Protein RKD5 OS=Arabidopsis thaliana OX=3702 GN=RKD5 PE=3 SV=1	K	Transcription	PREDICTED: protein RKD5 [Fragaria vesca subsp. vesca]
Fxa1Ag01242	Fxa1Ag01242	LOC101301422	0.095231	0	0.023995	0.124792	0.061924	0.068905	--	--	--	[I]	Lipid transport and metabolism	Molecular Function: transferase activity, transferring alkyl or aryl (other than methyl) groups (GO:0016765);;	K11778|3.2e-216|fve:101301422|K11778 ditrans,polycis-polyprenyl diphosphate synthase [EC:2.5.1.87] | (RefSeq) dehydrodolichyl diphosphate synthase 6-like	Terpenoid backbone biosynthesis (ko00900)	[I]	Lipid transport and metabolism	Putative undecaprenyl diphosphate synthase	Dehydrodolichyl diphosphate synthase CPT3 OS=Solanum lycopersicum OX=4081 GN=CPT3 PE=1 SV=1	I	Lipid transport and metabolism	PREDICTED: dehydrodolichyl diphosphate synthase 6-like [Fragaria vesca subsp. vesca]
Fxa1Ag01244	Fxa1Ag01244	LOC105350662	0	0.072532	0.03402	0	0	0	--	--	--	--	--	Cellular Component: apoplast (GO:0048046);;	--	--	--	--	Dirigent-like protein	--	S	Function unknown	PREDICTED: dirigent protein 23-like [Fragaria vesca subsp. vesca]
Fxa1Ag01246	Fxa1Ag01246	LOC101308911	0	0.041217	0	0	0	0	--	--	--	--	--	Cellular Component: host cell nucleus (GO:0042025);;	K21777|1.0e-174|fve:101308911|K21777 G2/mitotic-specific cyclin-B, other | (RefSeq) G2/mitotic-specific cyclin-2	--	[D]	Cell cycle control, cell division, chromosome partitioning	Cyclin, N-terminal domain	G2/mitotic-specific cyclin-1 OS=Medicago sativa subsp. varia OX=36902 PE=2 SV=1	D	Cell cycle control, cell division, chromosome partitioning	PREDICTED: G2/mitotic-specific cyclin-2 [Fragaria vesca subsp. vesca]
Fxa1Ag01247	Fxa1Ag01247	LOC101302583	1.71784	1.55439	1.21322	1.33541	3.6955	4.38374	--	--	--	[HE]	Coenzyme transport and metabolism;; Amino acid transport and metabolism	Molecular Function: O-phospho-L-serine:2-oxoglutarate aminotransferase activity (GO:0004648);; Biological Process: L-serine biosynthetic process (GO:0006564);;	K00831|8.6e-46|fve:101302583|K00831 phosphoserine aminotransferase [EC:2.6.1.52] | (RefSeq) phosphoserine aminotransferase 1, chloroplastic	Glycine, serine and threonine metabolism (ko00260);; Cysteine and methionine metabolism (ko00270);; Vitamin B6 metabolism (ko00750);; Carbon metabolism (ko01200);; Biosynthesis of amino acids (ko01230)	[HE]	Coenzyme transport and metabolism;; Amino acid transport and metabolism	--	Phosphoserine aminotransferase 1, chloroplastic OS=Arabidopsis thaliana OX=3702 GN=PSAT1 PE=1 SV=1	E	Amino acid transport and metabolism	PREDICTED: LOW QUALITY PROTEIN: phosphoserine aminotransferase 1, chloroplastic [Fragaria vesca subsp. vesca]
Fxa1Ag01250	Fxa1Ag01250	LOC101303449	0.502893	0.625202	0.232524	0.171439	0.076746	0	--	--	--	[CE]	Energy production and conversion;; Amino acid transport and metabolism	Molecular Function: isocitrate dehydrogenase (NAD+) activity (GO:0004449);; Biological Process: tricarboxylic acid cycle (GO:0006099);;	K00030|3.3e-206|fve:101303449|K00030 isocitrate dehydrogenase (NAD+) [EC:1.1.1.41] | (RefSeq) isocitrate dehydrogenase [NAD] regulatory subunit 3, mitochondrial-like	Citrate cycle (TCA cycle) (ko00020);; Carbon metabolism (ko01200);; 2-Oxocarboxylic acid metabolism (ko01210);; Biosynthesis of amino acids (ko01230)	[E]	Amino acid transport and metabolism	Isocitrate/isopropylmalate dehydrogenase	Isocitrate dehydrogenase [NAD] regulatory subunit 3, mitochondrial OS=Arabidopsis thaliana OX=3702 GN=IDH3 PE=1 SV=1	E	Amino acid transport and metabolism	PREDICTED: isocitrate dehydrogenase [NAD] regulatory subunit 3, mitochondrial-like [Fragaria vesca subsp. vesca]
Fxa1Ag01251	Fxa1Ag01251	LOC101303739	0.077564	0.12396	0.305627	0.635992	0.720521	0.274495	--	--	--	[IQ]	Lipid transport and metabolism;; Secondary metabolites biosynthesis, transport and catabolism	Molecular Function: 4-coumarate-CoA ligase activity (GO:0016207);;	K01913|5.8e-176|ppp:112286775|K01913 acetate/butyrate---CoA ligase [EC:6.2.1.1 6.2.1.2] | (RefSeq) acetate/butyrate--CoA ligase AAE7, peroxisomal-like	Glycolysis / Gluconeogenesis (ko00010);; Pyruvate metabolism (ko00620);; Glyoxylate and dicarboxylate metabolism (ko00630);; Butanoate metabolism (ko00650);; Carbon metabolism (ko01200)	[I]	Lipid transport and metabolism	AMP-binding enzyme	Probable acyl-activating enzyme 2 OS=Arabidopsis thaliana OX=3702 GN=AAE2 PE=2 SV=1	I	Lipid transport and metabolism	PREDICTED: probable acyl-activating enzyme 2 [Fragaria vesca subsp. vesca]
Fxa1Ag01253	Fxa1Ag01253	LOC112191559	0	0	0	0	0	0	--	--	--	[G]	Carbohydrate transport and metabolism	Biological Process: biosynthetic process (GO:0009058);; Cellular Component: integral component of membrane (GO:0016021);; Molecular Function: strictosidine synthase activity (GO:0016844);;	--	--	[R]	General function prediction only	--	Protein STRICTOSIDINE SYNTHASE-LIKE 5 OS=Arabidopsis thaliana OX=3702 GN=SSL5 PE=2 SV=1	J	Translation, ribosomal structure and biogenesis	protein STRICTOSIDINE SYNTHASE-LIKE 7-like [Rosa chinensis]
Fxa1Ag01254	Fxa1Ag01254	LOC101304320	0.380375	0.477646	0	0.057099	0	0	--	--	--	[G]	Carbohydrate transport and metabolism	Biological Process: biosynthetic process (GO:0009058);; Cellular Component: integral component of membrane (GO:0016021);; Molecular Function: strictosidine synthase activity (GO:0016844);;	--	--	[R]	General function prediction only	Strictosidine synthase	Protein STRICTOSIDINE SYNTHASE-LIKE 5 OS=Arabidopsis thaliana OX=3702 GN=SSL5 PE=2 SV=1	J	Translation, ribosomal structure and biogenesis	PREDICTED: protein STRICTOSIDINE SYNTHASE-LIKE 5-like [Fragaria vesca subsp. vesca]
Fxa1Ag01255	Fxa1Ag01255	LOC101309488	0.037696	0	0	0	0	0	--	--	--	[IQ]	Lipid transport and metabolism;; Secondary metabolites biosynthesis, transport and catabolism	Molecular Function: ligase activity (GO:0016874);;	K23618|1.5e-102|jre:109010091|K23618 acyl-activating enzyme 11/12 [EC:6.2.1.2 6.2.1.-] | (RefSeq) butyrate--CoA ligase AAE11, peroxisomal-like	--	[I]	Lipid transport and metabolism	AMP-binding enzyme	Probable acyl-activating enzyme 1, peroxisomal OS=Arabidopsis thaliana OX=3702 GN=AAE1 PE=2 SV=1	I	Lipid transport and metabolism	PREDICTED: probable acyl-activating enzyme 1, peroxisomal isoform X1 [Fragaria vesca subsp. vesca]
Fxa1Ag01256	Fxa1Ag01256	LOC101313853	0.020109	0.032514	0	0.050888	0.032392	0	--	--	--	--	--	Molecular Function: transcription corepressor activity (GO:0003714);; Biological Process: transcription, DNA-templated (GO:0006351);;	--	--	--	--	Protein SCAI	--	S	Function unknown	PREDICTED: protein SCAI [Fragaria vesca subsp. vesca]
Fxa1Ag01257	Fxa1Ag01257	--	0	0	0	0	0	0	--	--	--	[IQ]	Lipid transport and metabolism;; Secondary metabolites biosynthesis, transport and catabolism	Molecular Function: ligase activity (GO:0016874);;	K23618|1.1e-15|mus:103990681|K23618 acyl-activating enzyme 11/12 [EC:6.2.1.2 6.2.1.-] | (RefSeq) butyrate--CoA ligase AAE11, peroxisomal-like	--	[I]	Lipid transport and metabolism	AMP-binding enzyme	Probable acyl-activating enzyme 21 OS=Arabidopsis thaliana OX=3702 GN=AEE21 PE=3 SV=1	I	Lipid transport and metabolism	probable acyl-activating enzyme 1, peroxisomal isoform X2 [Rosa chinensis]
Fxa1Ag01258	Fxa1Ag01258	LOC111998255	0	0	0	1.04106	0.218551	0.41471	--	--	--	[G]	Carbohydrate transport and metabolism	Molecular Function: chitinase activity (GO:0004568);; Biological Process: chitin catabolic process (GO:0006032);; Molecular Function: chitin binding (GO:0008061);; Cellular Component: integral component of membrane (GO:0016021);; Biological Process: cell wall macromolecule catabolic process (GO:0016998);;	K20547|6.0e-189|qsu:111998255|K20547 basic endochitinase B [EC:3.2.1.14] | (RefSeq) endochitinase-like	Amino sugar and nucleotide sugar metabolism (ko00520);; MAPK signaling pathway - plant (ko04016)	[R]	General function prediction only	Chitinase class I	Endochitinase OS=Pisum sativum OX=3888 PE=2 SV=1	S	Function unknown	endochitinase-like [Quercus suber]
Fxa1Ag01260	Fxa1Ag01260	--	0	0	0	0.095386	0	0	--	--	--	[G]	Carbohydrate transport and metabolism	Molecular Function: chitinase activity (GO:0004568);; Biological Process: carbohydrate metabolic process (GO:0005975);; Biological Process: chitin catabolic process (GO:0006032);; Molecular Function: chitin binding (GO:0008061);; Biological Process: cell wall macromolecule catabolic process (GO:0016998);;	K20547|5.6e-154|pxb:103936531|K20547 basic endochitinase B [EC:3.2.1.14] | (RefSeq) endochitinase-like	Amino sugar and nucleotide sugar metabolism (ko00520);; MAPK signaling pathway - plant (ko04016)	[R]	General function prediction only	Chitinase class I	Endochitinase OS=Pisum sativum OX=3888 PE=2 SV=1	S	Function unknown	class I chitinase [Pyrus x bretschneideri x Pyrus pyrifolia]
Fxa1Ag01263	Fxa1Ag01263	LOC101309775	0	0	0	0	0	0	--	--	--	--	--	--	--	--	--	--	Arabidopsis protein of unknown function	--	S	Function unknown	PREDICTED: uncharacterized protein LOC101309775 [Fragaria vesca subsp. vesca]
Fxa1Ag01264	Fxa1Ag01264	LOC101310064	0	0	0	0	0	0	--	--	--	--	--	--	--	--	--	--	Protein of unknown function (DUF295)	--	--	--	PREDICTED: probable F-box protein At1g44080 [Fragaria vesca subsp. vesca]
Fxa1Ag01268	Fxa1Ag01268	LOC101311518	0.044564	0	0	0	0	0	--	--	--	[IR]	Lipid transport and metabolism;; General function prediction only	Molecular Function: triglyceride lipase activity (GO:0004806);; Cellular Component: integral component of membrane (GO:0016021);;	K10691|1.2e-32|ats:109762802|K10691 E3 ubiquitin-protein ligase UBR4 [EC:2.3.2.27] | (RefSeq) LOC109762802; auxin transport protein BIG	--	--	--	GDSL-like Lipase/Acylhydrolase	GDSL esterase/lipase At5g55050 OS=Arabidopsis thaliana OX=3702 GN=At5g55050 PE=2 SV=1	L	Replication, recombination and repair	PREDICTED: uncharacterized protein LOC101311518 [Fragaria vesca subsp. vesca]
Fxa1Ag01269	Fxa1Ag01269	--	0	0	0	0	0	0	--	--	--	[I]	Lipid transport and metabolism	Molecular Function: triglyceride lipase activity (GO:0004806);;	K00679|1.7e-40|cic:CICLE_v10027727mg|K00679 phospholipid:diacylglycerol acyltransferase [EC:2.3.1.158] | (RefSeq) hypothetical protein	Glycerolipid metabolism (ko00561)	--	--	GDSL-like Lipase/Acylhydrolase	GDSL esterase/lipase At5g18430 OS=Arabidopsis thaliana OX=3702 GN=At5g18430 PE=2 SV=1	L	Replication, recombination and repair	GDSL esterase/lipase At5g18430-like [Rosa chinensis]
Fxa1Ag01270	Fxa1Ag01270	LOC101312390	0	0	0	0	0	0	--	--	--	--	--	Molecular Function: triglyceride lipase activity (GO:0004806);; Cellular Component: integral component of membrane (GO:0016021);;	--	--	--	--	GDSL-like Lipase/Acylhydrolase	GDSL esterase/lipase At3g53100 OS=Arabidopsis thaliana OX=3702 GN=At3g53100 PE=2 SV=1	L	Replication, recombination and repair	PREDICTED: GDSL esterase/lipase At2g42990-like [Fragaria vesca subsp. vesca]
Fxa1Ag01272	Fxa1Ag01272	LOC112187263	0.358411	0.737533	0.796295	0.396684	0.489745	0.392475	--	--	--	--	--	Biological Process: regulation of carbohydrate metabolic process (GO:0006109);; Biological Process: biological_process (GO:0008150);; Biological Process: regulation of biosynthetic process (GO:0009889);; Biological Process: negative regulation of biosynthetic process (GO:0009890);; Biological Process: negative regulation of metabolic process (GO:0009892);; Biological Process: regulation of cellul…	--	--	--	--	Protein of unknown function (DUF295)	Probable F-box protein At1g65740 OS=Arabidopsis thaliana OX=3702 GN=At1g65740 PE=1 SV=2	S	Function unknown	putative F-box protein At1g65770 isoform X3 [Rosa chinensis]
Fxa1Ag01273	Fxa1Ag01273	LOC101312678	0	0	0	0	0	0	--	--	--	--	--	Biological Process: regulation of carbohydrate metabolic process (GO:0006109);; Biological Process: biological_process (GO:0008150);; Biological Process: regulation of biosynthetic process (GO:0009889);; Biological Process: negative regulation of biosynthetic process (GO:0009890);; Biological Process: negative regulation of metabolic process (GO:0009892);; Biological Process: regulation of cellul…	--	--	--	--	Protein of unknown function (DUF295)	F-box protein SKIP23 OS=Arabidopsis thaliana OX=3702 GN=SKIP23 PE=1 SV=1	S	Function unknown	PREDICTED: probable F-box protein At1g65740 [Fragaria vesca subsp. vesca]
Fxa1Ag01275	Fxa1Ag01275	LOC101307429	0.459004	0.36633	0.962438	0.657636	0.466563	0.50592	--	--	--	--	--	Biological Process: double-strand break repair via homologous recombination (GO:0000724);; Biological Process: recombinational repair (GO:0000725);; Molecular Function: molecular_function (GO:0003674);; Molecular Function: nucleic acid binding (GO:0003676);; Molecular Function: DNA binding (GO:0003677);; Molecular Function: DNA helicase activity (GO:0003678);; Molecular Function: catalytic activi…	K01410|3.6e-12|pmum:103333437|K01410 mitochondrial intermediate peptidase [EC:3.4.24.59] | (RefSeq) probable mitochondrial intermediate peptidase, mitochondrial	--	--	--	Protein of unknown function (DUF295)	F-box protein SKIP23 OS=Arabidopsis thaliana OX=3702 GN=SKIP23 PE=1 SV=1	S	Function unknown	PREDICTED: F-box protein SKIP23-like isoform X2 [Fragaria vesca subsp. vesca]
Fxa1Ag01278	Fxa1Ag01278	LOC101313847	0	0	0	0	0	0	--	--	--	--	--	--	--	--	--	--	--	--	--	--	PREDICTED: F-box protein SKIP23-like [Fragaria vesca subsp. vesca]
Fxa1Ag01279	Fxa1Ag01279	LOC101308498	0.197364	0.713795	0.53628	0.237262	0.198453	0.203314	--	--	--	[S]	Function unknown	Cellular Component: cellular_component (GO:0005575);; Cellular Component: intracellular (GO:0005622);; Cellular Component: obsolete cell (GO:0005623);; Cellular Component: cytoplasm (GO:0005737);; Cellular Component: chloroplast (GO:0009507);; Cellular Component: plastid envelope (GO:0009526);; Cellular Component: plastid (GO:0009536);; Cellular Component: chloroplast envelope (GO:0009941);; Cell…	--	--	--	--	Domain of unknown function (DUF1990)	UPF0548 protein At2g17695 OS=Arabidopsis thaliana OX=3702 GN=At2g17695 PE=2 SV=1	S	Function unknown	PREDICTED: UPF0548 protein At2g17695 [Fragaria vesca subsp. vesca]
Fxa1Ag01283	Fxa1Ag01283	LOC101314132	0	0	0	0	0	0	--	--	--	--	--	--	--	--	--	--	Protein of unknown function (DUF295)	--	--	--	PREDICTED: putative F-box protein At3g25750 [Fragaria vesca subsp. vesca]
Fxa1Ag01284	Fxa1Ag01284	LOC101314416	0	0	0	0	0	0	--	--	--	--	--	Molecular Function: protein binding (GO:0005515);;	--	--	--	--	IQ calmodulin-binding motif	Protein IQ-DOMAIN 20 OS=Arabidopsis thaliana OX=3702 GN=IQD20 PE=1 SV=1	S	Function unknown	PREDICTED: uncharacterized protein LOC101314416 [Fragaria vesca subsp. vesca]
Fxa1Ag01286	Fxa1Ag01286	--	0	0	0	0	0	0	--	--	--	[P]	Inorganic ion transport and metabolism	Cellular Component: integral component of plasma membrane (GO:0005887);; Molecular Function: ammonium transmembrane transporter activity (GO:0008519);;	K03320|5.1e-220|pxb:103936708|K03320 ammonium transporter, Amt family | (RefSeq) ammonium transporter 3 member 1-like	--	[P]	Inorganic ion transport and metabolism	Ammonium Transporter Family	Ammonium transporter 2 member 3 OS=Medicago truncatula OX=3880 GN=AMT2-3 PE=2 SV=2	P	Inorganic ion transport and metabolism	ammonium transporter 3 member 2-like [Rosa chinensis]
Fxa1Ag01291	Fxa1Ag01291	LOC105350731	0	0	0	0	0	0	--	--	--	--	--	--	--	--	--	--	--	--	--	--	PREDICTED: uncharacterized protein LOC105350731 [Fragaria vesca subsp. vesca]
Fxa1Ag01292	Fxa1Ag01292	--	0	0	0	0	0	0	--	--	--	--	--	--	--	--	--	--	--	--	--	--	--
Fxa1Ag01293	Fxa1Ag01293	--	0	0	0	0	0	0	--	--	--	--	--	--	--	--	--	--	--	--	--	--	--
Fxa1Ag01294	Fxa1Ag01294	LOC105350739	0	0	0	0	0	0	--	--	--	--	--	Molecular Function: phospholipase D activity (GO:0004630);; Molecular Function: calcium ion binding (GO:0005509);; Cellular Component: membrane (GO:0016020);; Biological Process: lipid catabolic process (GO:0016042);; Biological Process: phosphatidylcholine metabolic process (GO:0046470);; Molecular Function: N-acylphosphatidylethanolamine-specific phospholipase D activity (GO:0070290);;	K01115|1.8e-47|fve:101315285|K01115 phospholipase D1/2 [EC:3.1.4.4] | (RefSeq) phospholipase D delta-like	Glycerophospholipid metabolism (ko00564);; Ether lipid metabolism (ko00565);; Endocytosis (ko04144)	[I]	Lipid transport and metabolism	Phospholipase D C terminal	Phospholipase D delta OS=Arabidopsis thaliana OX=3702 GN=PLDDELTA PE=1 SV=2	I	Lipid transport and metabolism	PREDICTED: phospholipase D delta-like [Fragaria vesca subsp. vesca]
Fxa1Ag01295	Fxa1Ag01295	LOC101315285	0.086669	0.180023	0.187122	0.094797	0	0.014464	--	--	--	[I]	Lipid transport and metabolism	Molecular Function: phospholipase D activity (GO:0004630);; Molecular Function: calcium ion binding (GO:0005509);; Cellular Component: membrane (GO:0016020);; Biological Process: lipid catabolic process (GO:0016042);; Biological Process: phosphatidylcholine metabolic process (GO:0046470);; Molecular Function: N-acylphosphatidylethanolamine-specific phospholipase D activity (GO:0070290);;	K01115|0.0e+00|fve:101315285|K01115 phospholipase D1/2 [EC:3.1.4.4] | (RefSeq) phospholipase D delta-like	Glycerophospholipid metabolism (ko00564);; Ether lipid metabolism (ko00565);; Endocytosis (ko04144)	[I]	Lipid transport and metabolism	C2 domain	Phospholipase D delta OS=Arabidopsis thaliana OX=3702 GN=PLDDELTA PE=1 SV=2	I	Lipid transport and metabolism	PREDICTED: phospholipase D delta-like [Fragaria vesca subsp. vesca]
Fxa1Ag01296	Fxa1Ag01296	LOC105350748	0	0	0	0	0	0	--	--	--	--	--	--	--	--	--	--	--	--	--	--	PREDICTED: uncharacterized protein LOC105350748 [Fragaria vesca subsp. vesca]
Fxa1Ag01297	Fxa1Ag01297	LOC101311029	0	0	0	0	0	0	--	--	--	--	--	--	--	--	--	--	--	--	--	--	PREDICTED: uncharacterized protein LOC101311029 [Fragaria vesca subsp. vesca]
Fxa1Ag01298	Fxa1Ag01298	LOC101290814	0	0	0	0	0	0	--	--	--	--	--	--	--	--	--	--	--	--	--	--	PREDICTED: uncharacterized protein LOC101290814 [Fragaria vesca subsp. vesca]
Fxa1Ag01299	Fxa1Ag01299	LOC101291097	0	0	0	0.148753	0	0	--	--	--	--	--	--	--	--	--	--	--	Uncharacterized protein At1g76070 OS=Arabidopsis thaliana OX=3702 GN=At1g76070 PE=1 SV=1	--	--	PREDICTED: uncharacterized protein At1g76070-like [Fragaria vesca subsp. vesca]
Fxa1Ag01301	Fxa1Ag01301	LOC101291382	0.120707	0.170862	0.166985	0.09431	0.061575	0.071876	--	--	--	[K]	Transcription	Molecular Function: DNA binding (GO:0003677);; Molecular Function: DNA-directed 5'-3' RNA polymerase activity (GO:0003899);; Biological Process: transcription by RNA polymerase II (GO:0006366);;	K03006|0.0e+00|fve:101291382|K03006 DNA-directed RNA polymerase II subunit RPB1 [EC:2.7.7.6] | (RefSeq) DNA-directed RNA polymerase II subunit 1	RNA polymerase (ko03020)	[K]	Transcription	RNA polymerase Rpb1, domain 5	DNA-directed RNA polymerase II subunit RPB1 OS=Arabidopsis thaliana OX=3702 GN=NRPB1 PE=1 SV=3	K	Transcription	PREDICTED: LOW QUALITY PROTEIN: DNA-directed RNA polymerase II subunit 1 [Fragaria vesca subsp. vesca]
Fxa1Ag01302	Fxa1Ag01302	LOC101291382	0	0	0	0	0	0.218174	--	--	--	[K]	Transcription	Molecular Function: DNA binding (GO:0003677);; Molecular Function: DNA-directed 5'-3' RNA polymerase activity (GO:0003899);; Biological Process: transcription, DNA-templated (GO:0006351);;	K03006|2.9e-76|fve:101291382|K03006 DNA-directed RNA polymerase II subunit RPB1 [EC:2.7.7.6] | (RefSeq) DNA-directed RNA polymerase II subunit 1	RNA polymerase (ko03020)	[K]	Transcription	RNA polymerase Rpb1, domain 1	DNA-directed RNA polymerase II subunit RPB1 OS=Arabidopsis thaliana OX=3702 GN=NRPB1 PE=1 SV=3	K	Transcription	PREDICTED: LOW QUALITY PROTEIN: DNA-directed RNA polymerase II subunit 1 [Fragaria vesca subsp. vesca]
Fxa1Ag01304	Fxa1Ag01304	LOC101311899	0	0	0	0	0	0	--	--	--	--	--	--	--	--	--	--	--	--	--	--	PREDICTED: uncharacterized protein LOC101311899 [Fragaria vesca subsp. vesca]
Fxa1Ag01305	Fxa1Ag01305	LOC112189085	0	0	0	0	0	0	--	--	--	[U]	Intracellular trafficking, secretion, and vesicular transport	Biological Process: protein transport (GO:0015031);; Cellular Component: integral component of membrane (GO:0016021);;	K10956|1.0e-46|pmum:103324898|K10956 protein transport protein SEC61 subunit alpha | (RefSeq) protein transport protein Sec61 subunit alpha	Protein export (ko03060);; Protein processing in endoplasmic reticulum (ko04141);; Phagosome (ko04145)	[UO]	Intracellular trafficking, secretion, and vesicular transport;; Posttranslational modification, protein turnover, chaperones	SecY translocase	Protein transport protein Sec61 subunit alpha OS=Pyrenomonas salina OX=3034 PE=2 SV=1	--	--	protein transport protein Sec61 subunit alpha-like [Rosa chinensis]
Fxa1Ag01307	Fxa1Ag01307	--	0	0	0	0	0	0	--	--	--	--	--	--	--	--	--	--	--	--	--	--	--
Fxa1Ag01309	Fxa1Ag01309	LOC101297155	0.009456	0.011208	0	0	0	0	--	--	--	--	--	Molecular Function: hydrolase activity, acting on ester bonds (GO:0016788);;	K22503|2.6e-66|lsv:111885850|K22503 aspartyl-tRNA synthetase [EC:6.1.1.12] | (RefSeq) aspartate--tRNA ligase 2, cytoplasmic-like	Aminoacyl-tRNA biosynthesis (ko00970)	--	--	Plant transposon protein	--	S	Function unknown	PREDICTED: uncharacterized protein LOC101297155 [Fragaria vesca subsp. vesca]
Fxa1Ag01311	Fxa1Ag01311	LOC101291969	0	0	0	0	0	0	--	--	--	[M]	Cell wall/membrane/envelope biogenesis	Molecular Function: protein serine/threonine kinase activity (GO:0004674);; Molecular Function: ATP binding (GO:0005524);; Cellular Component: integral component of membrane (GO:0016021);;	K13435|1.4e-53|spen:107018783|K13435 serine/threonine-protein kinase Pto | (RefSeq) receptor-like protein kinase HERK 1 isoform X2	Plant-pathogen interaction (ko04626)	[T]	Signal transduction mechanisms	Protein kinase domain	Receptor-like protein kinase THESEUS 1 OS=Arabidopsis thaliana OX=3702 GN=THE1 PE=1 SV=1	T	Signal transduction mechanisms	PREDICTED: probable serine/threonine-protein kinase NAK [Fragaria vesca subsp. vesca]
Fxa1Ag01312	Fxa1Ag01312	LOC101292260	0	0	0	0	0	0	--	--	--	--	--	--	K02908|7.9e-07|han:110932544|K02908 large subunit ribosomal protein L30e | (RefSeq) uncharacterized protein LOC110932544	Ribosome (ko03010)	--	--	Protein of unknown function (DUF632)	Protein ALTERED PHOSPHATE STARVATION RESPONSE 1 OS=Arabidopsis thaliana OX=3702 GN=APSR1 PE=2 SV=1	S	Function unknown	PREDICTED: uncharacterized protein LOC101292260 [Fragaria vesca subsp. vesca]
Fxa1Ag01314	Fxa1Ag01314	LOC101292552	0	0	0	0	0	0	--	--	--	--	--	Molecular Function: RNA binding (GO:0003723);;	K06961|1.0e-125|fve:101292552|K06961 ribosomal RNA assembly protein | (RefSeq) KRR1 small subunit processome component homolog	--	--	--	Krr1 KH1 domain	--	--	--	PREDICTED: KRR1 small subunit processome component homolog [Fragaria vesca subsp. vesca]
Fxa1Ag01316	Fxa1Ag01316	--	0.678801	0.824405	0.480379	0.59516	1.03313	0.440305	--	--	--	--	--	--	--	--	--	--	--	--	--	--	--
Fxa1Ag01317	Fxa1Ag01317	--	0	0.055314	0	0.155928	0	0	--	--	--	--	--	Molecular Function: nucleic acid binding (GO:0003676);; Molecular Function: RNA-directed DNA polymerase activity (GO:0003964);; Molecular Function: RNA-DNA hybrid ribonuclease activity (GO:0004523);;	K22804|1.1e-28|bna:106442438|K22804 structural maintenance of chromosomes protein 6 | (RefSeq) structural maintenance of chromosomes protein 6B-like	--	[R]	General function prediction only	zinc-binding in reverse transcriptase	Uncharacterized mitochondrial protein AtMg00310 OS=Arabidopsis thaliana OX=3702 GN=AtMg00310 PE=4 SV=1	E	Amino acid transport and metabolism	uncharacterized protein LOC112178381 [Rosa chinensis]
Fxa1Ag01318	Fxa1Ag01318	--	0.052019	0.020883	0	0	0	0	--	--	--	--	--	Molecular Function: nucleic acid binding (GO:0003676);; Molecular Function: RNA-directed DNA polymerase activity (GO:0003964);; Molecular Function: RNA-DNA hybrid ribonuclease activity (GO:0004523);;	--	--	--	--	Reverse transcriptase-like	--	E	Amino acid transport and metabolism	putative ribonuclease H-like domain, reverse transcriptase zinc-binding domain-containing protein [Rosa chinensis]
Fxa1Ag01319	Fxa1Ag01319	LOC112186926	0	0	0	0	0	0	--	--	--	--	--	--	--	--	--	--	--	--	--	--	uncharacterized protein LOC112186926 [Rosa chinensis]
Fxa1Ag01320	Fxa1Ag01320	LOC101293142	0.336489	0.423664	0.282438	0.530454	0.264142	0.177749	--	--	--	--	--	Molecular Function: aspartic-type endopeptidase activity (GO:0004190);;	K00924|3.1e-23|smo:SELMODRAFT_131679|K00924 kinase [EC:2.7.1.-] | (RefSeq) hypothetical protein	--	[O]	Posttranslational modification, protein turnover, chaperones	Xylanase inhibitor N-terminal	Aspartyl protease family protein 1 OS=Arabidopsis thaliana OX=3702 GN=APF1 PE=2 SV=1	O	Posttranslational modification, protein turnover, chaperones	PREDICTED: aspartic proteinase-like protein 1 [Fragaria vesca subsp. vesca]
Fxa1Ag01321	Fxa1Ag01321	--	0	0	0	0	0	0	--	--	--	--	--	--	--	--	--	--	--	--	--	--	--
Fxa1Ag01326	Fxa1Ag01326	LOC101314499	0	0	0	0	0	0	--	--	--	--	--	Molecular Function: peroxidase activity (GO:0004601);; Cellular Component: extracellular region (GO:0005576);; Biological Process: response to oxidative stress (GO:0006979);; Molecular Function: heme binding (GO:0020037);; Biological Process: hydrogen peroxide catabolic process (GO:0042744);; Molecular Function: metal ion binding (GO:0046872);;	K00430|2.5e-178|fve:101314499|K00430 peroxidase [EC:1.11.1.7] | (RefSeq) peroxidase 64	Phenylpropanoid biosynthesis (ko00940)	--	--	Peroxidase	Peroxidase 64 OS=Arabidopsis thaliana OX=3702 GN=PER64 PE=1 SV=1	Q	Secondary metabolites biosynthesis, transport and catabolism	PREDICTED: peroxidase 64 [Fragaria vesca subsp. vesca]
Fxa1Ag01327	Fxa1Ag01327	LOC101314788	1.13722	1.72834	0.781746	0.37518	0.58713	0.250082	--	--	--	[R]	General function prediction only	Molecular Function: methyltransferase activity (GO:0008168);; Biological Process: methylation (GO:0032259);;	K23151|5.1e-125|fve:101314788|K23151 methyltransferase-like protein 23 [EC:2.1.1.-] | (RefSeq) methyltransferase-like protein 23	--	[A]	RNA processing and modification	Lysine methyltransferase	--	A	RNA processing and modification	PREDICTED: methyltransferase-like protein 23 [Fragaria vesca subsp. vesca]
Fxa1Ag01329	Fxa1Ag01329	LOC101293440	0	0	0	0	0	0	--	--	--	[G]	Carbohydrate transport and metabolism	Molecular Function: channel activity (GO:0015267);; Cellular Component: integral component of membrane (GO:0016021);;	K09872|1.8e-159|fve:101293440|K09872 aquaporin PIP | (RefSeq) aquaporin PIP2-7-like	--	[G]	Carbohydrate transport and metabolism	Major intrinsic protein	Aquaporin PIP2-7 OS=Arabidopsis thaliana OX=3702 GN=PIP2-7 PE=1 SV=2	G	Carbohydrate transport and metabolism	PREDICTED: aquaporin PIP2-7-like [Fragaria vesca subsp. vesca]
Fxa1Ag01331	Fxa1Ag01331	LOC101293727	0	0	0	0	0	0	--	--	--	--	--	Molecular Function: DNA-binding transcription factor activity (GO:0003700);; Biological Process: positive regulation of transcription, DNA-templated (GO:0045893);;	K14432|4.0e-12|bna:106368052|K14432 ABA responsive element binding factor | (RefSeq) ABSCISIC ACID-INSENSITIVE 5-like protein 2	Plant hormone signal transduction (ko04075)	--	--	bZIP transcription factor	Protein FD OS=Arabidopsis thaliana OX=3702 GN=FD PE=1 SV=1	--	--	PREDICTED: protein FD [Fragaria vesca subsp. vesca]
Fxa1Ag01332	Fxa1Ag01332	--	0	0	0	0	0	0.023573	--	--	--	--	--	--	--	--	--	--	--	--	--	--	--
Fxa1Ag01333	Fxa1Ag01333	--	0	0	0	0	0	0	--	--	--	--	--	Molecular Function: molecular_function (GO:0003674);; Molecular Function: binding (GO:0005488);; Molecular Function: protein binding (GO:0005515);; Molecular Function: ubiquitin-like protein binding (GO:0032182);; Molecular Function: SUMO binding (GO:0032183);; Molecular Function: SUMO polymer binding (GO:0032184);;	K16282|1.6e-13|zma:100281639|K16282 E3 ubiquitin-protein ligase RHA2 [EC:2.3.2.27] | (RefSeq) pco143001(71); uncharacterized protein LOC100281639	--	[O]	Posttranslational modification, protein turnover, chaperones	Ring finger domain	Receptor homology region, transmembrane domain- and RING domain-containing protein 2 OS=Oryza sativa subsp. japonica OX=39947 GN=RMR1 PE=2 SV=2	O	Posttranslational modification, protein turnover, chaperones	putative transcription factor C2H2 family [Rosa chinensis]
Fxa1Ag01338	Fxa1Ag01338	LOC101294893	0	0	0	0	0	0	--	--	--	[IR]	Lipid transport and metabolism;; General function prediction only	Molecular Function: hydrolase activity, acting on ester bonds (GO:0016788);;	K10691|6.6e-61|ats:109762802|K10691 E3 ubiquitin-protein ligase UBR4 [EC:2.3.2.27] | (RefSeq) LOC109762802; auxin transport protein BIG	--	--	--	GDSL-like Lipase/Acylhydrolase	GDSL esterase/lipase EXL3 OS=Arabidopsis thaliana OX=3702 GN=EXL3 PE=2 SV=1	I	Lipid transport and metabolism	PREDICTED: uncharacterized protein LOC101294893 [Fragaria vesca subsp. vesca]
Fxa1Ag01339	Fxa1Ag01339	LOC101294893	0	0	0	0	0	0	--	--	--	[IR]	Lipid transport and metabolism;; General function prediction only	Molecular Function: triglyceride lipase activity (GO:0004806);; Cellular Component: integral component of membrane (GO:0016021);;	K00679|9.9e-75|cic:CICLE_v10027727mg|K00679 phospholipid:diacylglycerol acyltransferase [EC:2.3.1.158] | (RefSeq) hypothetical protein	Glycerolipid metabolism (ko00561)	--	--	GDSL-like Lipase/Acylhydrolase	GDSL esterase/lipase At1g20120 OS=Arabidopsis thaliana OX=3702 GN=At1g20120 PE=2 SV=1	I	Lipid transport and metabolism	PREDICTED: uncharacterized protein LOC101294893 [Fragaria vesca subsp. vesca]
Fxa1Ag01340	Fxa1Ag01340	LOC101294893	0	0	0	0	0	0	--	--	--	[IR]	Lipid transport and metabolism;; General function prediction only	Molecular Function: triglyceride lipase activity (GO:0004806);; Cellular Component: integral component of membrane (GO:0016021);; Molecular Function: hydrolase activity, acting on ester bonds (GO:0016788);;	K00679|8.6e-12|cic:CICLE_v10027727mg|K00679 phospholipid:diacylglycerol acyltransferase [EC:2.3.1.158] | (RefSeq) hypothetical protein	Glycerolipid metabolism (ko00561)	--	--	GDSL-like Lipase/Acylhydrolase	GDSL esterase/lipase At1g20120 OS=Arabidopsis thaliana OX=3702 GN=At1g20120 PE=2 SV=1	I	Lipid transport and metabolism	PREDICTED: uncharacterized protein LOC101294893 [Fragaria vesca subsp. vesca]
Fxa1Ag01343	Fxa1Ag01343	LOC101292248	0	0	0	0	0	0	--	--	--	[IR]	Lipid transport and metabolism;; General function prediction only	Molecular Function: triglyceride lipase activity (GO:0004806);;	K00679|1.4e-71|cic:CICLE_v10027727mg|K00679 phospholipid:diacylglycerol acyltransferase [EC:2.3.1.158] | (RefSeq) hypothetical protein	Glycerolipid metabolism (ko00561)	--	--	GDSL-like Lipase/Acylhydrolase	GDSL esterase/lipase EXL3 OS=Arabidopsis thaliana OX=3702 GN=EXL3 PE=2 SV=1	I	Lipid transport and metabolism	PREDICTED: GDSL esterase/lipase EXL3-like [Fragaria vesca subsp. vesca]
Fxa1Ag01345	Fxa1Ag01345	LOC101292833	1.17908	0.205577	0	0.093952	0	0.377624	--	--	--	--	--	Biological Process: metal ion transport (GO:0030001);; Molecular Function: metal ion binding (GO:0046872);;	K10752|9.0e-44|zju:107427343|K10752 histone-binding protein RBBP4 | (RefSeq) LOW QUALITY PROTEIN: WD-40 repeat-containing protein MSI3	--	[P]	Inorganic ion transport and metabolism	Heavy-metal-associated domain	Heavy metal-associated isoprenylated plant protein 27 OS=Arabidopsis thaliana OX=3702 GN=HIPP27 PE=1 SV=1	P	Inorganic ion transport and metabolism	PREDICTED: heavy metal-associated isoprenylated plant protein 26 [Fragaria vesca subsp. vesca]
Fxa1Ag01352	Fxa1Ag01352	--	0	0	0.039015	0	0	0	--	--	--	--	--	--	K13993|4.2e-07|oeu:111385999|K13993 HSP20 family protein | (RefSeq) small heat shock protein, chloroplastic-like	Protein processing in endoplasmic reticulum (ko04141)	--	--	Hsp20/alpha crystallin family	Heat shock 22 kDa protein, mitochondrial OS=Pisum sativum OX=3888 GN=HSP22 PE=2 SV=1	K	Transcription	putative small heat shock protein HSP20 [Rosa chinensis]
Fxa1Ag01353	Fxa1Ag01353	--	0	0	0.265161	0	0	0	--	--	--	--	--	--	--	--	--	--	--	--	K	Transcription	--
Fxa1Ag01354	Fxa1Ag01354	LOC105350878	1.50477	0.338964	0.536965	0.326546	0	0.136391	--	--	--	--	--	--	K03029|2.2e-130|lang:109332961|K03029 26S proteasome regulatory subunit N10 | (RefSeq) 26S proteasome non-ATPase regulatory subunit 4 homolog	Proteasome (ko03050)	--	--	Protein of unknown function (DUF632)	Protein ALTERED PHOSPHATE STARVATION RESPONSE 1 OS=Arabidopsis thaliana OX=3702 GN=APSR1 PE=2 SV=1	K	Transcription	PREDICTED: uncharacterized protein LOC105350878 [Fragaria vesca subsp. vesca]
Fxa1Ag01356	Fxa1Ag01356	LOC101296044	0.042464	0.187435	0.099631	0	0	0	--	--	--	[P]	Inorganic ion transport and metabolism	Biological Process: response to oxidative stress (GO:0006979);; Molecular Function: L-ascorbate peroxidase activity (GO:0016688);; Molecular Function: heme binding (GO:0020037);;	K00434|6.3e-168|fve:101296044|K00434 L-ascorbate peroxidase [EC:1.11.1.11] | (RefSeq) L-ascorbate peroxidase 3, peroxisomal-like	Ascorbate and aldarate metabolism (ko00053);; Glutathione metabolism (ko00480)	--	--	Peroxidase	L-ascorbate peroxidase 3 OS=Arabidopsis thaliana OX=3702 GN=APX3 PE=1 SV=1	E	Amino acid transport and metabolism	PREDICTED: L-ascorbate peroxidase 3, peroxisomal-like [Fragaria vesca subsp. vesca]
Fxa1Ag01357	Fxa1Ag01357	LOC101296331	0	0.096299	0.106625	0	0	0	--	--	--	--	--	Molecular Function: protein binding (GO:0005515);; Cellular Component: cellular_component (GO:0005575);; Cellular Component: intracellular (GO:0005622);; Cellular Component: obsolete cell (GO:0005623);; Cellular Component: cytoplasm (GO:0005737);; Cellular Component: chloroplast (GO:0009507);; Cellular Component: plastid (GO:0009536);; Cellular Component: organelle (GO:0043226);; Cellular Compone…	K14152|1.5e-68|cpep:111783531|K14152 phosphoribosyl-ATP pyrophosphohydrolase / phosphoribosyl-AMP cyclohydrolase / histidinol dehydrogenase [EC:3.6.1.31 3.5.4.19 1.1.1.23] | (RefSeq) uncharacterized protein LOC111783531	Histidine metabolism (ko00340);; Biosynthesis of amino acids (ko01230)	--	--	Tetratricopeptide repeat	Protein POLLENLESS 3-LIKE 2 OS=Arabidopsis thaliana OX=3702 GN=At3g51280 PE=2 SV=1	S	Function unknown	PREDICTED: protein POLLENLESS 3-LIKE 2 [Fragaria vesca subsp. vesca]
Fxa1Ag01363	Fxa1Ag01363	LOC101296615	0	0	0	0	0	0.02616	--	--	--	--	--	Molecular Function: alpha-mannosidase activity (GO:0004559);; Biological Process: mannose metabolic process (GO:0006013);; Molecular Function: carbohydrate binding (GO:0030246);; Molecular Function: metal ion binding (GO:0046872);;	K01191|0.0e+00|fve:101296615|K01191 alpha-mannosidase [EC:3.2.1.24] | (RefSeq) alpha-mannosidase-like	Other glycan degradation (ko00511)	[G]	Carbohydrate transport and metabolism	Glycosyl hydrolases family 38 N-terminal domain	Alpha-mannosidase OS=Canavalia ensiformis OX=3823 PE=1 SV=1	G	Carbohydrate transport and metabolism	PREDICTED: alpha-mannosidase-like isoform X2 [Fragaria vesca subsp. vesca]
Fxa1Ag01364	Fxa1Ag01364	LOC101296228	0	0	0	0	0	0	--	--	--	[GI]	Carbohydrate transport and metabolism;; Lipid transport and metabolism	Molecular Function: pectinesterase activity (GO:0030599);; Biological Process: cell wall modification (GO:0042545);; Molecular Function: aspartyl esterase activity (GO:0045330);; Biological Process: pectin catabolic process (GO:0045490);;	K01051|4.0e-212|fve:101296228|K01051 pectinesterase [EC:3.1.1.11] | (RefSeq) pectinesterase PPME1-like	Pentose and glucuronate interconversions (ko00040)	--	--	Pectinesterase	Pectinesterase PPME1 OS=Arabidopsis thaliana OX=3702 GN=PPME1 PE=1 SV=1	G	Carbohydrate transport and metabolism	PREDICTED: pectinesterase PPME1-like [Fragaria vesca subsp. vesca]
Fxa1Ag01366	Fxa1Ag01366	LOC101297194	0.042006	0.13453	0.195059	1.01078	0.126211	0.307705	--	--	--	--	--	Molecular Function: alpha-mannosidase activity (GO:0004559);; Biological Process: mannose metabolic process (GO:0006013);; Molecular Function: carbohydrate binding (GO:0030246);; Molecular Function: metal ion binding (GO:0046872);;	K01191|6.7e-209|fve:101297194|K01191 alpha-mannosidase [EC:3.2.1.24] | (RefSeq) alpha-mannosidase	Other glycan degradation (ko00511)	[G]	Carbohydrate transport and metabolism	Glycosyl hydrolases family 38 N-terminal domain	Alpha-mannosidase OS=Canavalia ensiformis OX=3823 PE=1 SV=1	G	Carbohydrate transport and metabolism	PREDICTED: alpha-mannosidase isoform X2 [Fragaria vesca subsp. vesca]
Fxa1Ag01382	Fxa1Ag01382	LOC101298656	0	0	0	0	0	0	--	--	--	--	--	Molecular Function: ion channel activity (GO:0005216);; Cellular Component: integral component of membrane (GO:0016021);;	K05391|3.1e-82|fve:101298656|K05391 cyclic nucleotide gated channel, plant | (RefSeq) cyclic nucleotide-gated ion channel 1-like	Plant-pathogen interaction (ko04626)	--	--	--	--	--	--	PREDICTED: cyclic nucleotide-gated ion channel 1-like [Fragaria vesca subsp. vesca]
Fxa1Ag01384	Fxa1Ag01384	LOC101300480	0	0	0	0	0	0	--	--	--	--	--	Cellular Component: cellular_component (GO:0005575);; Cellular Component: cell wall (GO:0005618);; Cellular Component: obsolete cell (GO:0005623);; Cellular Component: external encapsulating structure (GO:0030312);; Cellular Component: obsolete cell part (GO:0044464);; Cellular Component: cell periphery (GO:0071944);;	K03860|1.6e-09|nnu:104608881|K03860 phosphatidylinositol N-acetylglucosaminyltransferase subunit Q | (RefSeq) N-acetylglucosaminyl-phosphatidylinositol biosynthetic protein gpi1-like	Glycosylphosphatidylinositol (GPI)-anchor biosynthesis (ko00563)	--	--	Gibberellin regulated protein	Snakin-2 OS=Solanum tuberosum OX=4113 GN=SN2 PE=1 SV=1	S	Function unknown	PREDICTED: snakin-2-like [Fragaria vesca subsp. vesca]
Fxa1Ag01385	Fxa1Ag01385	LOC101300758	0	0.121697	0.05799	0	0	0	--	--	--	--	--	--	--	--	--	--	--	--	S	Function unknown	PREDICTED: uncharacterized protein LOC101300758 isoform X3 [Fragaria vesca subsp. vesca]
Fxa1Ag01386	Fxa1Ag01386	LOC101298943	0	0	0.034037	0	0	0	--	--	--	--	--	--	--	--	--	--	PDDEXK-like family of unknown function	--	S	Function unknown	PREDICTED: uncharacterized protein LOC101298943 [Fragaria vesca subsp. vesca]
Fxa1Ag01387	Fxa1Ag01387	--	0	0	0	0	0	0	--	--	--	--	--	--	--	--	--	--	--	--	--	--	hypothetical protein RchiOBHm_Chr1g0341771 [Rosa chinensis]
Fxa1Ag01389	Fxa1Ag01389	LOC101301328	0.593498	0.479734	0.34077	0.440756	0.063469	0.150922	--	--	--	--	--	--	--	--	--	--	Weak chloroplast movement under blue light	WEB family protein At3g51220 OS=Arabidopsis thaliana OX=3702 GN=At3g51220 PE=2 SV=1	S	Function unknown	PREDICTED: WEB family protein At3g51220 [Fragaria vesca subsp. vesca]
Fxa1Ag01390	Fxa1Ag01390	--	0	0	0	0	0	0	--	--	--	--	--	--	--	--	--	--	--	--	--	--	hypothetical protein EZV62_015142 [Acer yangbiense]
Fxa1Ag01391	Fxa1Ag01391	--	0	0	0	0	0	0	--	--	--	--	--	Biological Process: autophagosome assembly (GO:0000045);; Biological Process: autophagy of mitochondrion (GO:0000422);;	--	--	--	--	--	--	--	--	hypothetical protein DKX38_010069 [Salix brachista]
Fxa1Ag01393	Fxa1Ag01393	LOC101299240	0	0.056226	0	0	0	0	--	--	--	--	--	Molecular Function: DNA binding (GO:0003677);; Cellular Component: nucleus (GO:0005634);;	K14292|1.9e-18|cann:107850838|K14292 trimethylguanosine synthase [EC:2.1.1.-] | (RefSeq) uncharacterized LOC107850838	RNA transport (ko03013)	--	--	Homeodomain	Protein WUSCHEL OS=Antirrhinum majus OX=4151 GN=WUS PE=2 SV=1	K	Transcription	PREDICTED: protein WUSCHEL [Fragaria vesca subsp. vesca]
Fxa1Ag01396	Fxa1Ag01396	LOC105350957	0	0	0	0	0	0	--	--	--	--	--	Cellular Component: integral component of membrane (GO:0016021);;	K01179|1.4e-21|spen:107011321|K01179 endoglucanase [EC:3.2.1.4] | (RefSeq) endoglucanase 2-like isoform X1	Starch and sucrose metabolism (ko00500)	--	--	--	--	--	--	PREDICTED: uncharacterized protein LOC105350957 [Fragaria vesca subsp. vesca]
Fxa1Ag01397	Fxa1Ag01397	LOC101299531	0	0	0	0	0	0	--	--	--	[G]	Carbohydrate transport and metabolism	Molecular Function: cellulase activity (GO:0008810);; Cellular Component: integral component of membrane (GO:0016021);; Biological Process: cellulose catabolic process (GO:0030245);;	K01179|8.7e-70|fve:101299531|K01179 endoglucanase [EC:3.2.1.4] | (RefSeq) endoglucanase 2-like	Starch and sucrose metabolism (ko00500)	--	--	Glycosyl hydrolase family 9	Endoglucanase 24 OS=Oryza sativa subsp. japonica OX=39947 GN=Os09g0533900 PE=2 SV=1	G	Carbohydrate transport and metabolism	PREDICTED: endoglucanase 2-like [Fragaria vesca subsp. vesca]
Fxa1Ag01400	Fxa1Ag01400	LOC101303063	0	0	0	0	0	0.964523	--	--	--	--	--	Biological Process: response to auxin (GO:0009733);;	K14488|2.0e-45|pmum:103340196|K14488 SAUR family protein | (RefSeq) auxin-induced protein 15A	Plant hormone signal transduction (ko04075)	--	--	Auxin responsive protein	Auxin-responsive protein SAUR50 OS=Arabidopsis thaliana OX=3702 GN=SAUR50 PE=1 SV=1	S	Function unknown	PREDICTED: auxin-induced protein 15A [Fragaria vesca subsp. vesca]
Fxa1Ag01401	Fxa1Ag01401	LOC112203539	0.052007	0	0	0	0	0	--	--	--	--	--	Molecular Function: nucleic acid binding (GO:0003676);; Cellular Component: nucleus (GO:0005634);; Molecular Function: zinc ion binding (GO:0008270);; Biological Process: DNA integration (GO:0015074);; Biological Process: metal ion transport (GO:0030001);; Molecular Function: protein heterodimerization activity (GO:0046982);;	K20923|3.3e-09|obr:102713289|K20923 mixed-linked glucan synthase [EC:2.4.1.-] | (RefSeq) probable mixed-linked glucan synthase 8	--	--	--	gag-polypeptide of LTR copia-type	--	S	Function unknown	uncharacterized protein LOC112203539 [Rosa chinensis]
Fxa1Ag01407	Fxa1Ag01407	LOC101297943	0	0	0	0	0	0	--	--	--	--	--	--	--	--	[R]	General function prediction only	--	F-box/kelch-repeat protein SKIP6 OS=Arabidopsis thaliana OX=3702 GN=SKIP6 PE=1 SV=1	S	Function unknown	PREDICTED: F-box/kelch-repeat protein SKIP6 [Fragaria vesca subsp. vesca]
Fxa1Ag01408	Fxa1Ag01408	LOC101304218	0.087548	0.211601	0	0	0	0	--	--	--	--	--	Molecular Function: DNA binding (GO:0003677);; Cellular Component: nucleus (GO:0005634);; Biological Process: regulation of transcription, DNA-templated (GO:0006355);;	--	--	--	--	--	NAC domain-containing protein 37 OS=Arabidopsis thaliana OX=3702 GN=NAC037 PE=1 SV=1	K	Transcription	PREDICTED: NAC domain-containing protein 7 [Fragaria vesca subsp. vesca]
Fxa1Ag01409	Fxa1Ag01409	--	0	0	0	0	0	0	--	--	--	--	--	Molecular Function: DNA binding (GO:0003677);; Cellular Component: nucleus (GO:0005634);; Biological Process: regulation of transcription, DNA-templated (GO:0006355);;	K00521|5.8e-35|cmos:111447866|K00521 ferric-chelate reductase [EC:1.16.1.7] | (RefSeq) ferric reduction oxidase 7, chloroplastic-like	--	--	--	No apical meristem (NAM) protein	NAC domain-containing protein 76 OS=Arabidopsis thaliana OX=3702 GN=NAC076 PE=1 SV=1	K	Transcription	hypothetical protein DVH24_018525 [Malus domestica]
Fxa1Ag01411	Fxa1Ag01411	LOC101300397	0.09219	0.027051	0.076623	0.02414	0.029336	0	--	--	--	--	--	Molecular Function: microtubule motor activity (GO:0003777);; Molecular Function: ATP binding (GO:0005524);; Cellular Component: microtubule (GO:0005874);; Biological Process: microtubule-based movement (GO:0007018);; Molecular Function: microtubule binding (GO:0008017);;	K11498|0.0e+00|fve:101300397|K11498 centromeric protein E | (RefSeq) kinesin-like protein NACK2	--	[Z]	Cytoskeleton	Kinesin motor domain	Kinesin-like protein KIN-7G OS=Arabidopsis thaliana OX=3702 GN=KIN7G PE=2 SV=1	Z	Cytoskeleton	PREDICTED: kinesin-like protein NACK2 [Fragaria vesca subsp. vesca]
Fxa1Ag01413	Fxa1Ag01413	LOC101300674	0.190206	0.267605	0.295241	0.098708	0.321082	0.142947	--	--	--	--	--	Molecular Function: molecular_function (GO:0003674);; Molecular Function: nucleic acid binding (GO:0003676);; Molecular Function: RNA binding (GO:0003723);; Molecular Function: catalytic activity (GO:0003824);; Molecular Function: nuclease activity (GO:0004518);; Molecular Function: endonuclease activity (GO:0004519);; Molecular Function: binding (GO:0005488);; Cellular Component: cellular_compon…	K17964|3.5e-08|eus:EUTSA_v10006776mg|K17964 leucine-rich PPR motif-containing protein, mitochondrial | (RefSeq) hypothetical protein	--	[R]	General function prediction only	PPR repeat family	Pentatricopeptide repeat-containing protein At1g09820 OS=Arabidopsis thaliana OX=3702 GN=At1g09820 PE=2 SV=1	S	Function unknown	PREDICTED: pentatricopeptide repeat-containing protein At1g09820-like [Fragaria vesca subsp. vesca]
Fxa1Ag01414	Fxa1Ag01414	LOC101305104	0.635168	0.783323	0.573164	0.497406	0.178732	0.05617	--	--	--	--	--	Molecular Function: zinc ion binding (GO:0008270);;	--	--	--	--	B-box zinc finger	B-box zinc finger protein 19 OS=Arabidopsis thaliana OX=3702 GN=BBX19 PE=1 SV=1	S	Function unknown	PREDICTED: B-box zinc finger protein 19-like [Fragaria vesca subsp. vesca]
Fxa1Ag01416	Fxa1Ag01416	LOC101300961	0	0	0	0.207662	0.042371	0.052341	--	--	--	--	--	Molecular Function: ATP binding (GO:0005524);;	K08900|1.4e-94|fve:101307344|K08900 mitochondrial chaperone BCS1 | (RefSeq) putative cell division cycle ATPase	--	[O]	Posttranslational modification, protein turnover, chaperones	Domain associated at C-terminal with AAA	AAA-ATPase At2g18190 OS=Arabidopsis thaliana OX=3702 GN=At2g18190 PE=2 SV=1	O	Posttranslational modification, protein turnover, chaperones	PREDICTED: uncharacterized protein LOC101300961 [Fragaria vesca subsp. vesca]
Fxa1Ag01417	Fxa1Ag01417	LOC101300961	0	0	0.062713	0.079773	0	0.138986	--	--	--	--	--	Molecular Function: ATP binding (GO:0005524);; Cellular Component: integral component of membrane (GO:0016021);;	K08900|3.9e-54|fve:101307344|K08900 mitochondrial chaperone BCS1 | (RefSeq) putative cell division cycle ATPase	--	[O]	Posttranslational modification, protein turnover, chaperones	Domain associated at C-terminal with AAA	AAA-ATPase At5g17760 OS=Arabidopsis thaliana OX=3702 GN=At5g17760 PE=3 SV=1	O	Posttranslational modification, protein turnover, chaperones	PREDICTED: uncharacterized protein LOC101300961 [Fragaria vesca subsp. vesca]
Fxa1Ag01418	Fxa1Ag01418	LOC101301248	0.02793	0	0	0	0	0	--	--	--	--	--	Molecular Function: molecular_function (GO:0003674);; Molecular Function: catalytic activity (GO:0003824);; Molecular Function: ATP binding (GO:0005524);; Cellular Component: cellular_component (GO:0005575);; Cellular Component: intracellular (GO:0005622);; Cellular Component: obsolete cell (GO:0005623);; Cellular Component: cytoplasm (GO:0005737);; Cellular Component: mitochondrion (GO:0005739);…	K08900|7.1e-137|fve:101307344|K08900 mitochondrial chaperone BCS1 | (RefSeq) putative cell division cycle ATPase	--	[O]	Posttranslational modification, protein turnover, chaperones	Domain associated at C-terminal with AAA	AAA-ATPase At2g18193 OS=Arabidopsis thaliana OX=3702 GN=At2g18193 PE=2 SV=1	O	Posttranslational modification, protein turnover, chaperones	PREDICTED: 26S protease regulatory subunit 6A homolog B-like [Fragaria vesca subsp. vesca]
Fxa1Ag01423	Fxa1Ag01423	--	0	0	0.046691	0	0	0	--	--	--	--	--	--	--	--	--	--	--	--	--	--	--
Fxa1Ag01427	Fxa1Ag01427	LOC105353475	0	0	0	0	0	0	--	--	--	--	--	--	--	--	--	--	--	--	--	--	PREDICTED: putative glycine-rich cell wall structural protein 1 [Fragaria vesca subsp. vesca]
Fxa1Ag01429	Fxa1Ag01429	--	0	0	0	0	0	0	--	--	--	--	--	--	--	--	--	--	--	--	--	--	--
Fxa1Ag01430	Fxa1Ag01430	LOC101302116	0	0	0	0	0	0	--	--	--	--	--	Molecular Function: protein serine/threonine kinase activity (GO:0004674);;	--	--	--	--	Leucine rich repeat	--	T	Signal transduction mechanisms	PREDICTED: LRR receptor-like serine/threonine-protein kinase GSO1 [Fragaria vesca subsp. vesca]
Fxa1Ag01431	Fxa1Ag01431	--	0	0	0	0	0	0	--	--	--	--	--	--	--	--	--	--	--	--	--	--	--
Fxa1Ag01432	Fxa1Ag01432	LOC101302401	0.090877	0.151026	0.330019	0	0.050694	0.044069	--	--	--	--	--	Molecular Function: protein serine/threonine kinase activity (GO:0004674);;	--	--	[R]	General function prediction only	Leucine rich repeat	--	S	Function unknown	PREDICTED: probable LRR receptor-like serine/threonine-protein kinase At1g34110 [Fragaria vesca subsp. vesca]
Fxa1Ag01434	Fxa1Ag01434	LOC101308706	0.213795	0	0	0	0	0	--	--	--	--	--	Molecular Function: RNA polymerase II transcription regulatory region sequence-specific DNA binding (GO:0000977);; Molecular Function: DNA-binding transcription factor activity (GO:0003700);; Cellular Component: nucleus (GO:0005634);; Biological Process: positive regulation of transcription by RNA polymerase II (GO:0045944);; Molecular Function: protein dimerization activity (GO:0046983);;	K09264|3.3e-128|fve:101308706|K09264 MADS-box transcription factor, plant | (RefSeq) floral homeotic protein DEFICIENS-like	--	[K]	Transcription	SRF-type transcription factor (DNA-binding and dimerisation domain)	Agamous-like MADS-box protein TM6 OS=Vitis vinifera OX=29760 GN=TM6 PE=2 SV=1	K	Transcription	PREDICTED: floral homeotic protein DEFICIENS-like [Fragaria vesca subsp. vesca]
Fxa1Ag01435	Fxa1Ag01435	--	0	0	0	0	0	0	--	--	--	--	--	Molecular Function: nucleic acid binding (GO:0003676);; Molecular Function: zinc ion binding (GO:0008270);;	--	--	--	--	MuDR family transposase	--	--	--	uncharacterized protein LOC112171442 [Rosa chinensis]
Fxa1Ag01436	Fxa1Ag01436	LOC121052127	0	0	0	0	0	0	--	--	--	--	--	Molecular Function: zinc ion binding (GO:0008270);;	K17086|1.1e-06|fve:101300290|K17086 transmembrane 9 superfamily member 2/4 | (RefSeq) uncharacterized LOC101300290	--	--	--	--	--	--	--	putative transcription factor interactor and regulator CCHC(Zn) family [Rosa chinensis]
Fxa1Ag01438	Fxa1Ag01438	--	0	0.046863	0	0.052758	0.100922	0.252666	--	--	--	--	--	--	--	--	--	--	--	--	--	--	--
Fxa1Ag01439	Fxa1Ag01439	LOC101309662	0.292737	0.072065	0.091049	0	0	0.116157	--	--	--	--	--	Molecular Function: protein kinase activity (GO:0004672);; Molecular Function: ATP binding (GO:0005524);; Cellular Component: integral component of membrane (GO:0016021);;	--	--	--	--	--	Serine/threonine-protein kinase-like protein CCR1 OS=Arabidopsis thaliana OX=3702 GN=CCR1 PE=1 SV=1	T	Signal transduction mechanisms	PREDICTED: serine/threonine-protein kinase-like protein CCR1 [Fragaria vesca subsp. vesca]
Fxa1Ag01444	Fxa1Ag01444	LOC101302985	0.364141	0.177484	0.083992	0.199081	0.033042	0	--	--	--	[J]	Translation, ribosomal structure and biogenesis	Molecular Function: rRNA (adenine-N6,N6-)-dimethyltransferase activity (GO:0000179);; Molecular Function: RNA binding (GO:0003723);;	K14191|5.7e-206|fve:101302985|K14191 18S rRNA (adenine1779-N6/adenine1780-N6)-dimethyltransferase [EC:2.1.1.183] | (RefSeq) probable dimethyladenosine transferase	--	[A]	RNA processing and modification	Ribosomal RNA adenine dimethylase	Ribosomal RNA small subunit methyltransferase, mitochondrial OS=Arabidopsis thaliana OX=3702 GN=DIM1B PE=1 SV=1	A	RNA processing and modification	PREDICTED: probable dimethyladenosine transferase [Fragaria vesca subsp. vesca]
Fxa1Ag01446	Fxa1Ag01446	LOC101310638	0.954288	0.874135	1.15616	1.53482	0.974317	3.12882	--	--	--	[O]	Posttranslational modification, protein turnover, chaperones	Molecular Function: oxidoreductase activity (GO:0016491);; Biological Process: cell redox homeostasis (GO:0045454);;	K03671|6.2e-58|fve:101310638|K03671 thioredoxin 1 | (RefSeq) thioredoxin H-type	--	[O]	Posttranslational modification, protein turnover, chaperones	Thioredoxin	Thioredoxin H-type OS=Ricinus communis OX=3988 PE=3 SV=1	O	Posttranslational modification, protein turnover, chaperones	PREDICTED: thioredoxin H-type [Fragaria vesca subsp. vesca]
Fxa1Ag01448	Fxa1Ag01448	LOC101303277	0	0	0	0	0	0	--	--	--	--	--	Cellular Component: integral component of membrane (GO:0016021);; Molecular Function: transmembrane transporter activity (GO:0022857);;	K17500|1.4e-41|nta:107765414|K17500 integrin-linked kinase-associated serine/threonine phosphatase 2C [EC:3.1.3.16] | (RefSeq) WAT1-related protein At3g18200-like	--	--	--	EamA-like transporter family	Auxin-induced protein 5NG4 OS=Pinus taeda OX=3352 PE=2 SV=1	S	Function unknown	PREDICTED: protein WALLS ARE THIN 1-like [Fragaria vesca subsp. vesca]
Fxa1Ag01451	Fxa1Ag01451	LOC101304138	0	0	0	0	0	0	--	--	--	--	--	Molecular Function: methyltransferase activity (GO:0008168);; Cellular Component: integral component of membrane (GO:0016021);; Biological Process: methylation (GO:0032259);;	K15449|3.0e-158|gmx:100791920|K15449 tRNA wybutosine-synthesizing protein 1 [EC:4.1.3.44] | (RefSeq) probable methyltransferase PMT28	--	--	--	Putative S-adenosyl-L-methionine-dependent methyltransferase	Probable methyltransferase PMT27 OS=Arabidopsis thaliana OX=3702 GN=At3g51070 PE=3 SV=1	S	Function unknown	PREDICTED: probable methyltransferase PMT27 [Fragaria vesca subsp. vesca]
Fxa1Ag01456	Fxa1Ag01456	LOC101312087	0.026766	0.03594	0.051286	0.371091	0.248838	0.226564	--	--	--	[HR]	Coenzyme transport and metabolism;; General function prediction only	Molecular Function: epoxide hydrolase activity (GO:0004301);;	K08726|2.0e-19|sbi:8071538|K08726 soluble epoxide hydrolase / lipid-phosphate phosphatase [EC:3.3.2.10 3.1.3.76] | (RefSeq) uncharacterized protein LOC8071538	Arachidonic acid metabolism (ko00590);; Peroxisome (ko04146)	[I]	Lipid transport and metabolism	--	--	I	Lipid transport and metabolism	PREDICTED: bifunctional epoxide hydrolase 2-like [Fragaria vesca subsp. vesca]
Fxa1Ag01459	Fxa1Ag01459	LOC101312669	0	0	0	0	0.021576	0	--	--	--	--	--	Molecular Function: peroxidase activity (GO:0004601);; Cellular Component: extracellular region (GO:0005576);; Biological Process: response to oxidative stress (GO:0006979);; Molecular Function: heme binding (GO:0020037);; Biological Process: hydrogen peroxide catabolic process (GO:0042744);; Molecular Function: metal ion binding (GO:0046872);;	K00430|2.1e-188|fve:101312669|K00430 peroxidase [EC:1.11.1.7] | (RefSeq) peroxidase 72-like	Phenylpropanoid biosynthesis (ko00940)	--	--	Peroxidase	Peroxidase 72 OS=Arabidopsis thaliana OX=3702 GN=PER72 PE=1 SV=1	Q	Secondary metabolites biosynthesis, transport and catabolism	PREDICTED: peroxidase 72-like [Fragaria vesca subsp. vesca]
Fxa1Ag01460	Fxa1Ag01460	--	0	0	0	0	0.007335	0	--	--	--	[G]	Carbohydrate transport and metabolism	Molecular Function: polygalacturonase activity (GO:0004650);; Cellular Component: extracellular region (GO:0005576);; Biological Process: carbohydrate metabolic process (GO:0005975);; Biological Process: cell wall organization (GO:0071555);;	K01213|2.7e-151|fve:101304714|K01213 galacturan 1,4-alpha-galacturonidase [EC:3.2.1.67] | (RefSeq) exopolygalacturonase-like	Pentose and glucuronate interconversions (ko00040)	--	--	Glycosyl hydrolases family 28	Exopolygalacturonase (Fragment) OS=Platanus acerifolia OX=140101 GN=plaa2 PE=1 SV=1	G	Carbohydrate transport and metabolism	exopolygalacturonase-like [Rosa chinensis]
Fxa1Ag01464	Fxa1Ag01464	LOC101305311	0.822014	1.20183	0.551564	0.444375	0.320475	0.634453	--	--	--	--	--	--	--	--	--	--	--	--	--	--	PREDICTED: uncharacterized protein LOC101305311 isoform X2 [Fragaria vesca subsp. vesca]
Fxa1Ag01468	Fxa1Ag01468	LOC101310148	0	0	0	0	0	0	--	--	--	--	--	--	K14300|1.3e-40|pda:103721930|K14300 nuclear pore complex protein Nup133 | (RefSeq) LOW QUALITY PROTEIN: nuclear pore complex protein NUP133	RNA transport (ko03013)	--	--	Transposase family tnp2	--	--	--	PREDICTED: uncharacterized protein LOC101310148 [Fragaria vesca subsp. vesca]
Fxa1Ag01469	Fxa1Ag01469	--	0	0	0	0	0	0	--	--	--	--	--	--	--	--	--	--	--	--	--	--	--
Fxa1Ag01470	Fxa1Ag01470	LOC101311215	0	0	0	0	0	0	--	--	--	--	--	--	K04460|1.5e-07|pper:18776014|K04460 serine/threonine-protein phosphatase 5 [EC:3.1.3.16] | (RefSeq) serine/threonine-protein phosphatase 7 isoform X1	--	--	--	Plant transposase (Ptta/En/Spm family)	--	--	--	PREDICTED: bromodomain-containing protein 4-like [Fragaria vesca subsp. vesca]
Fxa1Ag01471	Fxa1Ag01471	LOC101314406	0	0	0	0	0.047309	0	--	--	--	--	--	Biological Process: response to water (GO:0009415);;	--	--	--	--	Dehydrin	--	--	--	PREDICTED: dehydrin Xero 1-like [Fragaria vesca subsp. vesca]
Fxa1Ag01473	Fxa1Ag01473	LOC105353483	0.840789	0.889769	0.212033	0.161273	0.716194	0.324187	--	--	--	--	--	Cellular Component: integral component of membrane (GO:0016021);;	K20359|1.3e-46|fve:101297348|K20359 PRA1 family protein 1 | (RefSeq) PRA1 family protein F2	--	[U]	Intracellular trafficking, secretion, and vesicular transport	PRA1 family protein	PRA1 family protein F3 OS=Arabidopsis thaliana OX=3702 GN=PRA1F3 PE=1 SV=1	U	Intracellular trafficking, secretion, and vesicular transport	PREDICTED: PRA1 family protein F3-like, partial [Fragaria vesca subsp. vesca]
Fxa1Ag01474	Fxa1Ag01474	--	0.992871	0.944051	0.698133	0.7431	0.59369	0.587127	--	--	--	--	--	--	--	--	--	--	--	--	--	--	--
Fxa1Ag01477	Fxa1Ag01477	LOC101310799	0.107458	0	0	0	0.040236	0.061534	--	--	--	--	--	Biological Process: regulation of protein phosphorylation (GO:0001932);; Biological Process: negative regulation of protein phosphorylation (GO:0001933);; Molecular Function: molecular_function (GO:0003674);; Molecular Function: binding (GO:0005488);; Molecular Function: protein binding (GO:0005515);; Cellular Component: cellular_component (GO:0005575);; Cellular Component: intracellular (GO:0005…	K14791|5.5e-42|fve:101310799|K14791 periodic tryptophan protein 1 | (RefSeq) periodic tryptophan protein 1 homolog	--	[S]	Function unknown	--	--	S	Function unknown	PREDICTED: periodic tryptophan protein 1 homolog [Fragaria vesca subsp. vesca]
Fxa1Ag01479	Fxa1Ag01479	LOC101310799	0.051379	0	0.025044	0	0	0.03899	--	--	--	--	--	Biological Process: regulation of protein phosphorylation (GO:0001932);; Biological Process: negative regulation of protein phosphorylation (GO:0001933);; Molecular Function: molecular_function (GO:0003674);; Molecular Function: binding (GO:0005488);; Molecular Function: protein binding (GO:0005515);; Cellular Component: cellular_component (GO:0005575);; Cellular Component: intracellular (GO:0005…	K14791|3.9e-182|fve:101310799|K14791 periodic tryptophan protein 1 | (RefSeq) periodic tryptophan protein 1 homolog	--	[S]	Function unknown	WD domain, G-beta repeat	THO complex subunit 3 OS=Arabidopsis thaliana OX=3702 GN=THO3 PE=1 SV=1	S	Function unknown	PREDICTED: periodic tryptophan protein 1 homolog [Fragaria vesca subsp. vesca]
Fxa1Ag01480	Fxa1Ag01480	LOC101315273	0.500278	0.626171	0.986575	0.270863	0.842446	0.238614	--	--	--	--	--	Molecular Function: DNA-binding transcription factor activity (GO:0003700);;	--	--	--	--	bZIP transcription factor	bZIP transcription factor 44 OS=Arabidopsis thaliana OX=3702 GN=BZIP44 PE=1 SV=1	--	--	PREDICTED: ocs element-binding factor 1-like [Fragaria vesca subsp. vesca]
Fxa1Ag01481	Fxa1Ag01481	LOC101298327	0	0	0	0	0	0	--	--	--	--	--	Cellular Component: integral component of membrane (GO:0016021);;	--	--	--	--	--	--	S	Function unknown	PREDICTED: uncharacterized protein LOC101298327 [Fragaria vesca subsp. vesca]
Fxa1Ag01482	Fxa1Ag01482	LOC112185032	0	0	0	0.028601	0	0	--	--	--	--	--	Molecular Function: nucleic acid binding (GO:0003676);; Molecular Function: RNA-DNA hybrid ribonuclease activity (GO:0004523);; Cellular Component: integral component of membrane (GO:0016021);; Molecular Function: oxidoreductase activity, acting on paired donors, with oxidation of a pair of donors resulting in the reduction of molecular oxygen to two molecules of water (GO:0016717);;	--	--	--	--	Reverse transcriptase-like	--	E	Amino acid transport and metabolism	uncharacterized protein LOC112185032 [Rosa chinensis]
Fxa1Ag01484	Fxa1Ag01484	LOC101306761	0	0	0	0.02314	0	0	--	--	--	--	--	Cellular Component: integral component of membrane (GO:0016021);;	K02433|5.7e-55|apro:F751_6020|K02433 aspartyl-tRNA(Asn)/glutamyl-tRNA(Gln) amidotransferase subunit A [EC:6.3.5.6 6.3.5.7] | (RefSeq) Glutamyl-tRNA(Gln) amidotransferase subunit A	Aminoacyl-tRNA biosynthesis (ko00970)	[I]	Lipid transport and metabolism	CRAL/TRIO domain	Phosphatidylinositol/phosphatidylcholine transfer protein SFH12 OS=Arabidopsis thaliana OX=3702 GN=SFH12 PE=2 SV=1	I	Lipid transport and metabolism	PREDICTED: phosphatidylinositol/phosphatidylcholine transfer protein SFH12-like isoform X1 [Fragaria vesca subsp. vesca]
Fxa1Ag01486	Fxa1Ag01486	LOC101307061	0	0	0	0	0.121375	0.466131	--	--	--	--	--	Molecular Function: UDP-glycosyltransferase activity (GO:0008194);;	K18823|1.0e-49|adu:107468558|K18823 soyasaponin III rhamnosyltransferase [EC:2.4.1.273] | (RefSeq) soyasaponin III rhamnosyltransferase	--	[GC]	Carbohydrate transport and metabolism;; Energy production and conversion	UDP-glucoronosyl and UDP-glucosyl transferase	Putative UDP-rhamnose:rhamnosyltransferase 1 OS=Fragaria ananassa OX=3747 GN=GT4 PE=2 SV=1	--	--	PREDICTED: putative UDP-rhamnose:rhamnosyltransferase 1 [Fragaria vesca subsp. vesca]
Fxa1Ag01487	Fxa1Ag01487	--	1.0835	0.205799	0.70976	1.85297	1.15348	1.62092	--	--	--	--	--	--	--	--	--	--	--	--	--	--	hypothetical protein CR513_15208, partial [Mucuna pruriens]
Fxa1Ag01489	Fxa1Ag01489	LOC101307344	0.160563	0.769541	0.621112	1.03409	0.703436	2.30242	--	--	--	--	--	Molecular Function: ATP binding (GO:0005524);;	K08900|3.9e-155|fve:101307344|K08900 mitochondrial chaperone BCS1 | (RefSeq) putative cell division cycle ATPase	--	[O]	Posttranslational modification, protein turnover, chaperones	Domain associated at C-terminal with AAA	AAA-ATPase At2g18193 OS=Arabidopsis thaliana OX=3702 GN=At2g18193 PE=2 SV=1	O	Posttranslational modification, protein turnover, chaperones	PREDICTED: putative cell division cycle ATPase [Fragaria vesca subsp. vesca]
Fxa1Ag01490	Fxa1Ag01490	--	0	0	0	0	0	0	--	--	--	--	--	--	--	--	--	--	--	--	--	--	--
Fxa1Ag01493	Fxa1Ag01493	LOC101307934	0	0	0.096367	0	0	0	--	--	--	--	--	Molecular Function: ATP binding (GO:0005524);;	K08900|1.2e-163|fve:101307934|K08900 mitochondrial chaperone BCS1 | (RefSeq) uncharacterized LOC101307934	--	[O]	Posttranslational modification, protein turnover, chaperones	Domain associated at C-terminal with AAA	Protein HYPER-SENSITIVITY-RELATED 4 OS=Arabidopsis thaliana OX=3702 GN=HSR4 PE=2 SV=1	O	Posttranslational modification, protein turnover, chaperones	PREDICTED: uncharacterized protein LOC101307934 [Fragaria vesca subsp. vesca]
Fxa1Ag01494	Fxa1Ag01494	--	0	0	0	0	0	0	--	--	--	--	--	--	--	--	--	--	--	--	--	--	--
Fxa1Ag01495	Fxa1Ag01495	--	0.428164	0.351717	0.426807	0	0	0.241299	--	--	--	--	--	--	--	--	--	--	--	--	--	--	--
Fxa1Ag01497	Fxa1Ag01497	--	0	0	0	0.051303	0.109173	0	--	--	--	--	--	Molecular Function: ATP binding (GO:0005524);;	K08900|1.9e-83|fve:101307934|K08900 mitochondrial chaperone BCS1 | (RefSeq) uncharacterized LOC101307934	--	[O]	Posttranslational modification, protein turnover, chaperones	Domain associated at C-terminal with AAA	AAA-ATPase At2g18190 OS=Arabidopsis thaliana OX=3702 GN=At2g18190 PE=2 SV=1	O	Posttranslational modification, protein turnover, chaperones	AAA-ATPase At2g18193-like [Rosa chinensis]
Fxa1Ag01498	Fxa1Ag01498	LOC101308516	0	0.131649	0.049628	0	0	0	--	--	--	--	--	Molecular Function: ATP binding (GO:0005524);;	K08900|7.8e-104|fve:101307934|K08900 mitochondrial chaperone BCS1 | (RefSeq) uncharacterized LOC101307934	--	[O]	Posttranslational modification, protein turnover, chaperones	Domain associated at C-terminal with AAA	Protein HYPER-SENSITIVITY-RELATED 4 OS=Arabidopsis thaliana OX=3702 GN=HSR4 PE=2 SV=1	O	Posttranslational modification, protein turnover, chaperones	PREDICTED: cell division control protein 48 homolog D-like [Fragaria vesca subsp. vesca]
Fxa1Ag01499	Fxa1Ag01499	LOC112183710	0.053346	0	0.04093	0	0	0	--	--	--	--	--	Molecular Function: ATP binding (GO:0005524);; Cellular Component: integral component of membrane (GO:0016021);;	K08900|1.2e-95|fve:101307934|K08900 mitochondrial chaperone BCS1 | (RefSeq) uncharacterized LOC101307934	--	[O]	Posttranslational modification, protein turnover, chaperones	Domain associated at C-terminal with AAA	AAA-ATPase At2g18193 OS=Arabidopsis thaliana OX=3702 GN=At2g18193 PE=2 SV=1	O	Posttranslational modification, protein turnover, chaperones	putative ATPase, AAA-type, core, AAA-type ATPase domain-containing protein [Rosa chinensis]
Fxa1Ag01500	Fxa1Ag01500	--	0.117184	0.586579	0.094299	0.16726	0.182701	0.306096	--	--	--	--	--	Molecular Function: ATP binding (GO:0005524);;	K08900|1.7e-73|fve:101307344|K08900 mitochondrial chaperone BCS1 | (RefSeq) putative cell division cycle ATPase	--	[O]	Posttranslational modification, protein turnover, chaperones	Domain associated at C-terminal with AAA	AAA-ATPase At2g18190 OS=Arabidopsis thaliana OX=3702 GN=At2g18190 PE=2 SV=1	O	Posttranslational modification, protein turnover, chaperones	uncharacterized protein LOC112183710 [Rosa chinensis]
Fxa1Ag01501	Fxa1Ag01501	LOC101291663	0.355056	0.32522	0.556827	0.203349	0.292066	0.230028	--	--	--	--	--	Cellular Component: integral component of membrane (GO:0016021);;	K03188|3.7e-10|dcr:108224146|K03188 urease accessory protein | (RefSeq) uncharacterized protein LOC108224146 isoform X1	--	--	--	Phloem protein 2	F-box protein PP2-B10 OS=Arabidopsis thaliana OX=3702 GN=PP2B10 PE=1 SV=1	S	Function unknown	PREDICTED: F-box protein PP2-B10-like isoform X1 [Fragaria vesca subsp. vesca]
Fxa1Ag01502	Fxa1Ag01502	LOC105351043	0	0	0	0.24788	0.059535	0.092452	--	--	--	--	--	Molecular Function: ATP binding (GO:0005524);;	K08900|7.0e-81|fve:101307344|K08900 mitochondrial chaperone BCS1 | (RefSeq) putative cell division cycle ATPase	--	[O]	Posttranslational modification, protein turnover, chaperones	Domain associated at C-terminal with AAA	AAA-ATPase At2g18193 OS=Arabidopsis thaliana OX=3702 GN=At2g18193 PE=2 SV=1	O	Posttranslational modification, protein turnover, chaperones	PREDICTED: probable mitochondrial chaperone BCS1-A [Fragaria vesca subsp. vesca]
Fxa1Ag01504	Fxa1Ag01504	LOC101292249	0.550192	0.476565	0.474804	0	0	0	--	--	--	--	--	Molecular Function: ATP binding (GO:0005524);;	K08900|4.1e-73|nnu:104601811|K08900 mitochondrial chaperone BCS1 | (RefSeq) protein HYPER-SENSITIVITY-RELATED 4-like	--	[O]	Posttranslational modification, protein turnover, chaperones	Domain associated at C-terminal with AAA	AAA-ATPase At2g18190 OS=Arabidopsis thaliana OX=3702 GN=At2g18190 PE=2 SV=1	O	Posttranslational modification, protein turnover, chaperones	PREDICTED: probable mitochondrial chaperone BCS1-B [Fragaria vesca subsp. vesca]
Fxa1Ag01505	Fxa1Ag01505	LOC101292542	0	0	0	0.226246	0	0	--	--	--	--	--	Molecular Function: ATP binding (GO:0005524);;	K08900|1.2e-135|fve:101292542|K08900 mitochondrial chaperone BCS1 | (RefSeq) probable mitochondrial chaperone bcs1	--	[O]	Posttranslational modification, protein turnover, chaperones	Domain associated at C-terminal with AAA	Protein HYPER-SENSITIVITY-RELATED 4 OS=Arabidopsis thaliana OX=3702 GN=HSR4 PE=2 SV=1	O	Posttranslational modification, protein turnover, chaperones	PREDICTED: probable mitochondrial chaperone bcs1 [Fragaria vesca subsp. vesca]
Fxa1Ag01506	Fxa1Ag01506	LOC101292834	0	0	0	0	0	0	--	--	--	[QV]	Secondary metabolites biosynthesis, transport and catabolism;; Defense mechanisms	Molecular Function: monooxygenase activity (GO:0004497);; Molecular Function: iron ion binding (GO:0005506);; Cellular Component: integral component of membrane (GO:0016021);; Molecular Function: oxidoreductase activity, acting on paired donors, with incorporation or reduction of molecular oxygen (GO:0016705);; Molecular Function: heme binding (GO:0020037);;	K07437|2.1e-169|pmum:103340279|K07437 cytochrome P450 family 26 subfamily A | (RefSeq) abscisic acid 8'-hydroxylase 3-like	--	[QI]	Secondary metabolites biosynthesis, transport and catabolism;; Lipid transport and metabolism	Cytochrome P450	Beta-amyrin 28-monooxygenase OS=Panax ginseng OX=4054 GN=CYP716A52v2 PE=1 SV=1	Q	Secondary metabolites biosynthesis, transport and catabolism	PREDICTED: abscisic acid 8'-hydroxylase 3-like [Fragaria vesca subsp. vesca]
Fxa1Ag01507	Fxa1Ag01507	--	0.117831	0.061031	0	0.05432	0	0.131841	--	--	--	--	--	--	--	--	--	--	--	--	--	--	uncharacterized protein LOC112190061 [Rosa chinensis]
Fxa1Ag01509	Fxa1Ag01509	LOC112184899	0	0	0	0.00434	0.058672	0	--	--	--	--	--	Molecular Function: nucleic acid binding (GO:0003676);; Molecular Function: zinc ion binding (GO:0008270);;	--	--	--	--	--	--	--	--	uncharacterized protein LOC112184899 [Rosa chinensis]
Fxa1Ag01510	Fxa1Ag01510	LOC101293427	0	0	0	0	0	0	--	--	--	[I]	Lipid transport and metabolism	Molecular Function: methyltransferase activity (GO:0008168);; Biological Process: methylation (GO:0032259);;	K21483|8.2e-101|bna:106358999|K21483 salicylate 1-O-methyltransferase [EC:2.1.1.274] | (RefSeq) salicylate carboxymethyltransferase-like	--	--	--	SAM dependent carboxyl methyltransferase	Probable caffeine synthase 2 OS=Camellia sinensis OX=4442 GN=TCS2 PE=2 SV=1	S	Function unknown	PREDICTED: probable caffeine synthase 2 [Fragaria vesca subsp. vesca]
Fxa1Ag01511	Fxa1Ag01511	LOC112199673	0	0	0	0	0	0	--	--	--	--	--	--	--	--	--	--	--	--	S	Function unknown	F-box protein At4g19940-like [Rosa chinensis]
Fxa1Ag01512	Fxa1Ag01512	LOC101309398	0.886925	0.891334	1.19532	0.129876	0.402375	0.353867	--	--	--	--	--	Cellular Component: integral component of membrane (GO:0016021);;	--	--	--	--	--	--	--	--	PREDICTED: uncharacterized protein LOC101309398 [Fragaria vesca subsp. vesca]
Fxa1Ag01514	Fxa1Ag01514	LOC101309679	0.236474	0.232574	0.150496	0.459149	0.545749	0.321696	--	--	--	--	--	Molecular Function: molecular_function (GO:0003674);; Molecular Function: nucleic acid binding (GO:0003676);; Molecular Function: RNA binding (GO:0003723);; Molecular Function: catalytic activity (GO:0003824);; Molecular Function: nuclease activity (GO:0004518);; Molecular Function: endonuclease activity (GO:0004519);; Molecular Function: binding (GO:0005488);; Cellular Component: cellular_compon…	K22565|5.0e-46|rcu:8269241|K22565 COMM domain containing 9 | (RefSeq) pentatricopeptide repeat-containing protein At5g50390, chloroplastic	--	[R]	General function prediction only	PPR repeat family	Putative pentatricopeptide repeat-containing protein At3g47840 OS=Arabidopsis thaliana OX=3702 GN=PCMP-E43 PE=3 SV=1	U	Intracellular trafficking, secretion, and vesicular transport	PREDICTED: putative pentatricopeptide repeat-containing protein At3g47840 [Fragaria vesca subsp. vesca]
Fxa1Ag01515	Fxa1Ag01515	LOC101309975	0	0	0	0	0	0	--	--	--	--	--	Cellular Component: integral component of membrane (GO:0016021);;	K15503|1.5e-78|hbr:110673220|K15503 serine/threonine-protein phosphatase 6 regulatory ankyrin repeat subunit B | (RefSeq) uncharacterized protein LOC110673220	--	[R]	General function prediction only	Ankyrin repeats (3 copies)	Protein ACCELERATED CELL DEATH 6 OS=Arabidopsis thaliana OX=3702 GN=ACD6 PE=1 SV=1	L	Replication, recombination and repair	PREDICTED: ankyrin repeat-containing protein At5g02620-like [Fragaria vesca subsp. vesca]
Fxa1Ag01516	Fxa1Ag01516	LOC101309679	0	0.070227	0	0.04659	0.16811	0.148914	--	--	--	--	--	Molecular Function: molecular_function (GO:0003674);; Molecular Function: nucleic acid binding (GO:0003676);; Molecular Function: RNA binding (GO:0003723);; Molecular Function: catalytic activity (GO:0003824);; Molecular Function: nuclease activity (GO:0004518);; Molecular Function: endonuclease activity (GO:0004519);; Molecular Function: binding (GO:0005488);; Cellular Component: cellular_compon…	K23541|6.9e-17|cmos:111436248|K23541 Ca2+/H+ antiporter, TMEM165/GDT1 family | (RefSeq) putative pentatricopeptide repeat-containing protein At3g23330	--	[R]	General function prediction only	PPR repeat family	Putative pentatricopeptide repeat-containing protein At3g47840 OS=Arabidopsis thaliana OX=3702 GN=PCMP-E43 PE=3 SV=1	U	Intracellular trafficking, secretion, and vesicular transport	PREDICTED: putative pentatricopeptide repeat-containing protein At3g47840 [Fragaria vesca subsp. vesca]
Fxa1Ag01517	Fxa1Ag01517	LOC101311419	0	0	0	0	0	0	--	--	--	--	--	Cellular Component: membrane (GO:0016020);; Cellular Component: integral component of membrane (GO:0016021);;	K15503|2.1e-81|hbr:110673220|K15503 serine/threonine-protein phosphatase 6 regulatory ankyrin repeat subunit B | (RefSeq) uncharacterized protein LOC110673220	--	[R]	General function prediction only	Ankyrin repeats (3 copies)	Protein ACCELERATED CELL DEATH 6 OS=Arabidopsis thaliana OX=3702 GN=ACD6 PE=1 SV=1	S	Function unknown	PREDICTED: ankyrin repeat-containing protein At5g02620-like [Fragaria vesca subsp. vesca]
Fxa1Ag01521	Fxa1Ag01521	LOC101312004	0	0	0.012743	0	0	0	--	--	--	--	--	Cellular Component: integral component of membrane (GO:0016021);;	--	--	--	--	Plant protein of unknown function	UPF0481 protein At3g47200 OS=Arabidopsis thaliana OX=3702 GN=At3g47200 PE=2 SV=1	S	Function unknown	PREDICTED: UPF0481 protein At3g47200-like [Fragaria vesca subsp. vesca]
Fxa1Ag01522	Fxa1Ag01522	LOC112188520	0	0	0	0	0	0	--	--	--	--	--	--	--	--	--	--	--	--	--	--	uncharacterized protein LOC112188520 [Rosa chinensis]
Fxa1Ag01524	Fxa1Ag01524	LOC101312291	0	0	0	0	0	0	--	--	--	--	--	Molecular Function: protein binding (GO:0005515);;	K04079|4.5e-09|pvu:PHAVU_004G050400g|K04079 molecular chaperone HtpG | (RefSeq) hypothetical protein	Protein processing in endoplasmic reticulum (ko04141);; Plant-pathogen interaction (ko04626)	--	--	F-box domain	Putative F-box protein At3g52320 OS=Arabidopsis thaliana OX=3702 GN=At3g52320 PE=4 SV=1	S	Function unknown	PREDICTED: uncharacterized protein LOC101312291 [Fragaria vesca subsp. vesca]
Fxa1Ag01525	Fxa1Ag01525	LOC101312580	0	0	0	0	0	0	--	--	--	--	--	--	--	--	--	--	F-box associated domain	--	S	Function unknown	PREDICTED: F-box/kelch-repeat protein At3g06240-like [Fragaria vesca subsp. vesca]
Fxa1Ag01526	Fxa1Ag01526	LOC101312291	0	0	0	0	0.054679	0	--	--	--	--	--	--	--	--	--	--	--	--	--	--	PREDICTED: uncharacterized protein LOC101312291 [Fragaria vesca subsp. vesca]
Fxa1Ag01534	Fxa1Ag01534	LOC101313745	0	0	0.095958	0	0	0.093685	--	--	--	--	--	Cellular Component: integral component of membrane (GO:0016021);; Biological Process: vesicle-mediated transport (GO:0016192);;	K08486|1.6e-161|fve:101313745|K08486 syntaxin 1B/2/3 | (RefSeq) syntaxin-112	SNARE interactions in vesicular transport (ko04130)	[U]	Intracellular trafficking, secretion, and vesicular transport	Syntaxin	Syntaxin-112 OS=Arabidopsis thaliana OX=3702 GN=SYP112 PE=2 SV=2	U	Intracellular trafficking, secretion, and vesicular transport	PREDICTED: syntaxin-112 [Fragaria vesca subsp. vesca]
Fxa1Ag01536	Fxa1Ag01536	--	0	0	0	0	0	0	--	--	--	--	--	Cellular Component: integral component of membrane (GO:0016021);;	--	--	--	--	--	--	S	Function unknown	hypothetical protein Pyn_03177 [Prunus yedoensis var. nudiflora]
Fxa1Ag01537	Fxa1Ag01537	LOC101297083	0.220546	0.52371	0.287214	0.306342	0.695117	0.128493	--	--	--	[DZ]	Cell cycle control, cell division, chromosome partitioning;; Cytoskeleton	--	K10614|3.9e-08|ota:OT_ostta01g06380|K10614 E3 ubiquitin-protein ligase HERC3 [EC:2.3.2.26] | (RefSeq) Regulator of chromosome condensation, RCC1	Ubiquitin mediated proteolysis (ko04120)	[S]	Function unknown	Regulator of chromosome condensation (RCC1) repeat	--	--	--	PREDICTED: ultraviolet-B receptor UVR8 [Fragaria vesca subsp. vesca]
Fxa1Ag01541	Fxa1Ag01541	--	0	0	0	0	0	0.133311	--	--	--	--	--	Cellular Component: integral component of membrane (GO:0016021);;	--	--	--	--	--	--	S	Function unknown	unnamed protein product [Prunus armeniaca]
Fxa1Ag01543	Fxa1Ag01543	LOC101296032	0	0.261302	0	0	0	0	--	--	--	--	--	Biological Process: carbohydrate metabolic process (GO:0005975);; Molecular Function: carbohydrate binding (GO:0030246);; Molecular Function: glucose-6-phosphate 1-epimerase activity (GO:0047938);;	K01792|1.3e-32|fve:101296032|K01792 glucose-6-phosphate 1-epimerase [EC:5.1.3.15] | (RefSeq) putative glucose-6-phosphate 1-epimerase	Glycolysis / Gluconeogenesis (ko00010)	[G]	Carbohydrate transport and metabolism	--	--	G	Carbohydrate transport and metabolism	PREDICTED: putative glucose-6-phosphate 1-epimerase [Fragaria vesca subsp. vesca]
Fxa1Ag01544	Fxa1Ag01544	--	0	0	0	0	0	0	--	--	--	--	--	Cellular Component: integral component of membrane (GO:0016021);;	--	--	--	--	--	--	--	--	hypothetical protein PRUPE_2G180300, partial [Prunus persica]
Fxa1Ag01545	Fxa1Ag01545	--	0	0	0	0	0	0	--	--	--	--	--	--	--	--	--	--	--	--	--	--	--
Fxa1Ag01547	Fxa1Ag01547	LOC101314321	0.032985	0.022819	0.136528	0.186955	0.166214	0.374583	--	--	--	[DPM]	Cell cycle control, cell division, chromosome partitioning;; Inorganic ion transport and metabolism;; Cell wall/membrane/envelope biogenesis	Molecular Function: copper ion binding (GO:0005507);; Biological Process: lignin catabolic process (GO:0046274);; Cellular Component: apoplast (GO:0048046);; Molecular Function: hydroquinone:oxygen oxidoreductase activity (GO:0052716);;	K05909|0.0e+00|fve:101314321|K05909 laccase [EC:1.10.3.2] | (RefSeq) laccase-11-like	--	[Q]	Secondary metabolites biosynthesis, transport and catabolism	Multicopper oxidase	Laccase-11 OS=Arabidopsis thaliana OX=3702 GN=LAC11 PE=2 SV=1	Q	Secondary metabolites biosynthesis, transport and catabolism	PREDICTED: laccase-11-like [Fragaria vesca subsp. vesca]
Fxa1Ag01549	Fxa1Ag01549	LOC101297666	1.11658	1.13885	0.741865	0.175173	0.563269	0.284053	--	--	--	--	--	Cellular Component: anaphase-promoting complex (GO:0005680);; Biological Process: cell cycle (GO:0007049);; Biological Process: anaphase-promoting complex-dependent catabolic process (GO:0031145);; Biological Process: cell division (GO:0051301);;	K03357|1.8e-84|fve:101297666|K03357 anaphase-promoting complex subunit 10 | (RefSeq) anaphase-promoting complex subunit 10	Ubiquitin mediated proteolysis (ko04120)	[DO]	Cell cycle control, cell division, chromosome partitioning;; Posttranslational modification, protein turnover, chaperones	Anaphase-promoting complex, subunit 10 (APC10)	Anaphase-promoting complex subunit 10 OS=Arabidopsis thaliana OX=3702 GN=APC10 PE=1 SV=2	--	--	PREDICTED: anaphase-promoting complex subunit 10 [Fragaria vesca subsp. vesca]
Fxa1Ag01551	Fxa1Ag01551	LOC101297955	0	0.17022	0	0	0	0	--	--	--	--	--	Molecular Function: DNA binding (GO:0003677);; Cellular Component: nucleus (GO:0005634);;	K15397|3.5e-20|cpep:111776416|K15397 3-ketoacyl-CoA synthase [EC:2.3.1.199] | (RefSeq) 3-ketoacyl-CoA synthase 17-like	Fatty acid elongation (ko00062);; Plant-pathogen interaction (ko04626)	[O]	Posttranslational modification, protein turnover, chaperones	Myb-like DNA-binding domain	Protein RADIALIS-like 3 OS=Arabidopsis thaliana OX=3702 GN=RL3 PE=2 SV=1	O	Posttranslational modification, protein turnover, chaperones	PREDICTED: protein RADIALIS-like 4 [Fragaria vesca subsp. vesca]
Fxa1Ag01553	Fxa1Ag01553	LOC105353502	0	0	0	0	0	0	--	--	--	--	--	--	--	--	--	--	--	--	--	--	PREDICTED: uncharacterized protein LOC105353502 [Fragaria vesca subsp. vesca]
Fxa1Ag01554	Fxa1Ag01554	LOC105353502	0	0	0	0	0	0	--	--	--	--	--	--	--	--	--	--	--	--	--	--	PREDICTED: uncharacterized protein LOC105353502 [Fragaria vesca subsp. vesca]
Fxa1Ag01555	Fxa1Ag01555	LOC105351092	0	0	0	0	0	0	--	--	--	--	--	--	--	--	--	--	N-terminal domain of 16S rRNA methyltransferase RsmF	--	--	--	PREDICTED: uncharacterized protein LOC105351092 [Fragaria vesca subsp. vesca]
Fxa1Ag01557	Fxa1Ag01557	LOC101298828	0.327883	0.095841	0.088965	0.243752	0	0.232365	--	--	--	--	--	Molecular Function: DNA binding (GO:0003677);; Cellular Component: nucleus (GO:0005634);;	K15777|1.6e-35|mesc:110630336|K15777 4,5-DOPA dioxygenase extradiol [EC:1.13.11.-] | (RefSeq) uncharacterized protein LOC110630336	Betalain biosynthesis (ko00965)	--	--	ZF-HD protein dimerisation region	Zinc-finger homeodomain protein 2 OS=Arabidopsis thaliana OX=3702 GN=ZHD1 PE=1 SV=1	K	Transcription	PREDICTED: zinc-finger homeodomain protein 6-like [Fragaria vesca subsp. vesca]
Fxa1Ag01559	Fxa1Ag01559	--	0	0	0	0	0	0	--	--	--	--	--	--	--	--	--	--	--	--	--	--	--
Fxa1Ag01561	Fxa1Ag01561	LOC101295628	0	0	0	0	0	0	--	--	--	--	--	Molecular Function: RNA binding (GO:0003723);;	--	--	[L]	Replication, recombination and repair	--	--	L	Replication, recombination and repair	PREDICTED: chloroplastic group IIA intron splicing facilitator CRS1, chloroplastic [Fragaria vesca subsp. vesca]
Fxa1Ag01562	Fxa1Ag01562	--	0	0	0	0	0	0	--	--	--	--	--	--	--	--	--	--	--	--	--	--	--
Fxa1Ag01563	Fxa1Ag01563	LOC101314893	0	0	0.025561	0	0	0	--	--	--	--	--	Biological Process: regulation of transcription, DNA-templated (GO:0006355);; Molecular Function: zinc ion binding (GO:0008270);; Molecular Function: sequence-specific DNA binding (GO:0043565);;	K21630|5.2e-09|cmax:111478040|K21630 GATA-type zinc finger protein 1 | (RefSeq) GATA transcription factor 6-like	--	[K]	Transcription	GATA zinc finger	GATA transcription factor 18 OS=Arabidopsis thaliana OX=3702 GN=GATA18 PE=1 SV=2	K	Transcription	PREDICTED: GATA transcription factor 18-like [Fragaria vesca subsp. vesca]
Fxa1Ag01565	Fxa1Ag01565	LOC101315184	0.482917	0.43344	0.585705	0.904071	1.12389	0.527853	--	--	--	[Q]	Secondary metabolites biosynthesis, transport and catabolism	Molecular Function: nucleoside-triphosphate diphosphatase activity (GO:0047429);;	K06287|2.7e-106|fve:101315184|K06287 septum formation protein | (RefSeq) maf-like protein DDB_G0281937	--	[D]	Cell cycle control, cell division, chromosome partitioning	Maf-like protein	--	D	Cell cycle control, cell division, chromosome partitioning	PREDICTED: maf-like protein DDB_G0281937 isoform X1 [Fragaria vesca subsp. vesca]
Fxa1Ag01567	Fxa1Ag01567	LOC101300850	0.336083	0.149475	0.115718	0.111712	0.009103	0	--	--	--	--	--	Molecular Function: DNA binding (GO:0003677);;	K15397|3.0e-15|cpep:111776416|K15397 3-ketoacyl-CoA synthase [EC:2.3.1.199] | (RefSeq) 3-ketoacyl-CoA synthase 17-like	Fatty acid elongation (ko00062);; Plant-pathogen interaction (ko04626)	[O]	Posttranslational modification, protein turnover, chaperones	Myb-like DNA-binding domain	Protein RADIALIS-like 1 OS=Arabidopsis thaliana OX=3702 GN=RL1 PE=2 SV=1	O	Posttranslational modification, protein turnover, chaperones	PREDICTED: protein RADIALIS-like 3 [Fragaria vesca subsp. vesca]
Fxa1Ag01568	Fxa1Ag01568	--	0	0	0	0	0	0	--	--	--	--	--	--	--	--	--	--	--	--	--	--	--
Fxa1Ag01571	Fxa1Ag01571	LOC101290993	1.02151	0.397714	0.514919	1.05102	0.620755	0.370641	--	--	--	[R]	General function prediction only	Molecular Function: methyltransferase activity (GO:0008168);; Biological Process: methylation (GO:0032259);;	K21805|8.2e-101|fve:101290993|K21805 protein N-lysine methyltransferase METTL21C [EC:2.1.1.-] | (RefSeq) protein N-lysine methyltransferase METTL21A-like	--	[A]	RNA processing and modification	Lysine methyltransferase	--	A	RNA processing and modification	PREDICTED: protein N-lysine methyltransferase METTL21A-like [Fragaria vesca subsp. vesca]
Fxa1Ag01572	Fxa1Ag01572	--	0	0	0	0	0	0	--	--	--	--	--	Molecular Function: methyltransferase activity (GO:0008168);; Biological Process: methylation (GO:0032259);;	--	--	--	--	--	--	--	--	Protein-lysine methyltransferase, partial [Actinidia chinensis var. chinensis]
Fxa1Ag01578	Fxa1Ag01578	LOC101303361	0	0	0	0	0	0	--	--	--	--	--	--	--	--	--	--	--	--	--	--	PREDICTED: uncharacterized protein LOC101303361 [Fragaria vesca subsp. vesca]
Fxa1Ag01581	Fxa1Ag01581	LOC101304220	0.345823	0.482437	0.429566	0.247112	0.185341	0.018532	--	--	--	[QV]	Secondary metabolites biosynthesis, transport and catabolism;; Defense mechanisms	Molecular Function: iron ion binding (GO:0005506);; Molecular Function: cholesterol monooxygenase (side-chain-cleaving) activity (GO:0008386);; Cellular Component: integral component of membrane (GO:0016021);; Molecular Function: heme binding (GO:0020037);;	K09587|1.2e-288|fve:101304220|K09587 steroid 22-alpha-hydroxylase [EC:1.14.13.-] | (RefSeq) cytochrome P450 90B1	Brassinosteroid biosynthesis (ko00905)	[QI]	Secondary metabolites biosynthesis, transport and catabolism;; Lipid transport and metabolism	Cytochrome P450	Cytochrome P450 90B1 OS=Arabidopsis thaliana OX=3702 GN=CYP90B1 PE=1 SV=2	Q	Secondary metabolites biosynthesis, transport and catabolism	PREDICTED: cytochrome P450 90B1 [Fragaria vesca subsp. vesca]
Fxa1Ag01583	Fxa1Ag01583	LOC101304510	0	0	0	0	0	0	--	--	--	--	--	Cellular Component: integral component of membrane (GO:0016021);;	--	--	--	--	Sulfite exporter TauE/SafE	Sulfite exporter TauE/SafE family protein 3 OS=Arabidopsis thaliana OX=3702 GN=At2g25737 PE=2 SV=1	S	Function unknown	PREDICTED: uncharacterized protein LOC101304510 [Fragaria vesca subsp. vesca]
Fxa1Ag01585	Fxa1Ag01585	LOC101291574	0	0	0	0	0	0	--	--	--	--		Molecular Function: protein kinase activity (GO:0004672);; Molecular Function: ATP binding (GO:0005524);; Cellular Component: integral component of membrane (GO:0016021);;	K01180|1.3e-120|cmax:111487562|K01180 endo-1,3(4)-beta-glucanase [EC:3.2.1.6] | (RefSeq) uncharacterized protein LOC111487562	--	[T]	Signal transduction mechanisms	Protein tyrosine and serine/threonine kinase	Proline-rich receptor-like protein kinase PERK4 OS=Arabidopsis thaliana OX=3702 GN=PERK4 PE=1 SV=1	T	Signal transduction mechanisms	PREDICTED: proline-rich receptor-like protein kinase PERK4 [Fragaria vesca subsp. vesca]
Fxa1Ag01587	Fxa1Ag01587	LOC101291870	0	0	0	0	0	0	--	--	--	--	--	--	--	--	--	--	--	Putative F-box protein At1g12190 OS=Arabidopsis thaliana OX=3702 GN=At1g12190 PE=4 SV=1	S	Function unknown	PREDICTED: F-box protein At5g07610-like [Fragaria vesca subsp. vesca]
Fxa1Ag01589	Fxa1Ag01589	LOC101293797	0.072533	0	0.212018	0	0	0	--	--	--	--	--	--	--	--	--	--	--	--	--	--	PREDICTED: uncharacterized protein LOC101293797 [Fragaria vesca subsp. vesca]
Fxa1Ag01590	Fxa1Ag01590	LOC101293797	0.027053	0	0	0	0	0	--	--	--	--	--	Molecular Function: nucleic acid binding (GO:0003676);; Molecular Function: zinc ion binding (GO:0008270);;	--	--	--	--	--	--	--	--	PREDICTED: uncharacterized protein LOC101293797 [Fragaria vesca subsp. vesca]
Fxa1Ag01591	Fxa1Ag01591	--	0	0	0	0	0	0	--	--	--	--	--	--	--	--	--	--	--	--	--	--	--
Fxa1Ag01592	Fxa1Ag01592	LOC105351766	0	0	0	0	0	0	--	--	--	--	--	--	--	--	--	--	--	--	--	--	PREDICTED: uncharacterized protein LOC105351766 [Fragaria vesca subsp. vesca]
Fxa1Ag01593	Fxa1Ag01593	LOC101303521	0.188266	0.051438	0.311574	0	0.106624	0.035442	--	--	--	--	--	Cellular Component: integral component of membrane (GO:0016021);;	--	--	[S]	Function unknown	--	--	S	Function unknown	PREDICTED: uncharacterized protein LOC101303521 [Fragaria vesca subsp. vesca]
Fxa1Ag01598	Fxa1Ag01598	LOC101302078	0.192077	0.10175	0.119729	0.256438	0.349605	0.344195	--	--	--	--	--	--	--	--	--	--	Protein of unknown function (DUF620)	--	S	Function unknown	PREDICTED: uncharacterized protein LOC101302078 [Fragaria vesca subsp. vesca]
Fxa1Ag01600	Fxa1Ag01600	LOC105351764	0	0	0	0	0	0	--	--	--	--	--	--	--	--	--	--	--	--	--	--	PREDICTED: uncharacterized protein LOC105351764 [Fragaria vesca subsp. vesca]
Fxa1Ag01601	Fxa1Ag01601	LOC101292319	0	0	0	0	0	0	--	--	--	[G]	Carbohydrate transport and metabolism	Biological Process: carbohydrate transport (GO:0008643);; Cellular Component: integral component of membrane (GO:0016021);; Molecular Function: transmembrane transporter activity (GO:0022857);;	K08150|4.8e-60|cqi:110718112|K08150 MFS transporter, SP family, solute carrier family 2 (myo-inositol transporter), member 13 | (RefSeq) inositol transporter 1-like	--	[R]	General function prediction only	Sugar (and other) transporter	Probable polyol transporter 6 OS=Arabidopsis thaliana OX=3702 GN=PLT6 PE=2 SV=2	U	Intracellular trafficking, secretion, and vesicular transport	PREDICTED: probable polyol transporter 6 [Fragaria vesca subsp. vesca]
Fxa1Ag01602	Fxa1Ag01602	LOC101292030	0	0	0	0	0	0	--	--	--	--	--	Cellular Component: nucleus (GO:0005634);; Biological Process: negative regulation of transcription, DNA-templated (GO:0045892);;	K01870|3.2e-11|smo:SELMODRAFT_437676|K01870 isoleucyl-tRNA synthetase [EC:6.1.1.5] | (RefSeq) hypothetical protein	Aminoacyl-tRNA biosynthesis (ko00970)	--	--	Transcriptional repressor, ovate	Transcription repressor OFP7 OS=Arabidopsis thaliana OX=3702 GN=OFP7 PE=2 SV=1	S	Function unknown	PREDICTED: transcription repressor OFP7 [Fragaria vesca subsp. vesca]
Fxa1Ag01606	Fxa1Ag01606	LOC101301204	0.643315	1.80793	1.02668	0.639915	0.604051	0	--	--	--	--	--	Cellular Component: integral component of membrane (GO:0016021);;	--	--	--	--	--	--	--	--	PREDICTED: uncharacterized protein LOC101301204 isoform X1 [Fragaria vesca subsp. vesca]
Fxa1Ag01608	Fxa1Ag01608	LOC112184228	0.01551	0	0	0	0.084654	0	--	--	--	[G]	Carbohydrate transport and metabolism	Molecular Function: trehalose-phosphatase activity (GO:0004805);; Biological Process: trehalose biosynthetic process (GO:0005992);;	K01087|8.9e-139|pper:18785051|K01087 trehalose 6-phosphate phosphatase [EC:3.1.3.12] | (RefSeq) probable trehalose-phosphate phosphatase 4	Starch and sucrose metabolism (ko00500)	[G]	Carbohydrate transport and metabolism	Trehalose-phosphatase	Probable trehalose-phosphate phosphatase 4 OS=Oryza sativa subsp. japonica OX=39947 GN=TPP4 PE=2 SV=1	G	Carbohydrate transport and metabolism	probable trehalose-phosphate phosphatase D [Rosa chinensis]
Fxa1Ag01615	Fxa1Ag01615	--	1.10777	0.380661	0.297408	0.222885	0.708159	0.127071	--	--	--	--	--	--	--	--	--	--	--	--	--	--	--
Fxa1Ag01618	Fxa1Ag01618	LOC101312454	0	0.052453	0	0	0	0	--	--	--	[M]	Cell wall/membrane/envelope biogenesis	Molecular Function: protein serine/threonine/tyrosine kinase activity (GO:0004712);; Molecular Function: ATP binding (GO:0005524);;	K04427|1.0e-68|cam:101505952|K04427 mitogen-activated protein kinase kinase kinase 7 [EC:2.7.11.25] | (RefSeq) serine/threonine-protein kinase HT1-like	--	[T]	Signal transduction mechanisms	Protein tyrosine and serine/threonine kinase	Serine/threonine/tyrosine-protein kinase HT1 OS=Arabidopsis thaliana OX=3702 GN=HT1 PE=1 SV=1	T	Signal transduction mechanisms	PREDICTED: serine/threonine-protein kinase HT1-like [Fragaria vesca subsp. vesca]
Fxa1Ag01619	Fxa1Ag01619	LOC103947482	0	0	0	0	0	0	--	--	--	--	--	--	--	--	--	--	--	--	--	--	PREDICTED: uncharacterized protein LOC103947482 [Pyrus x bretschneideri]
Fxa1Ag01620	Fxa1Ag01620	LOC18771736	0	0	0	0	0	0.017951	--	--	--	--	--	Cellular Component: integral component of membrane (GO:0016021);;	--	--	--	--	Plant protein of unknown function	UPF0481 protein At3g47200 OS=Arabidopsis thaliana OX=3702 GN=At3g47200 PE=2 SV=1	S	Function unknown	UPF0481 protein At3g47200 [Prunus persica]
Fxa1Ag01621	Fxa1Ag01621	LOC109950264	0	0	0	0	0.072801	0	--	--	--	--	--	--	--	--	--	--	--	--	--	--	uncharacterized protein LOC109950264 [Prunus persica]
Fxa1Ag01622	Fxa1Ag01622	LOC103947482	0.502964	0.24718	0.337112	0.643037	0.78227	0.792299	--	--	--	--	--	--	--	--	--	--	--	--	--	--	PREDICTED: uncharacterized protein LOC103947482 [Pyrus x bretschneideri]
Fxa1Ag01623	Fxa1Ag01623	--	0	0	0	0	0	0	--	--	--	--	--	--	--	--	--	--	--	--	--	--	PREDICTED: LOC109950453 isoform X1 [Prunus dulcis]
Fxa1Ag01624	Fxa1Ag01624	LOC18771736	0.020546	0	0	0.040716	0	0	--	--	--	--	--	Cellular Component: integral component of membrane (GO:0016021);;	--	--	--	--	Plant protein of unknown function	UPF0481 protein At3g47200 OS=Arabidopsis thaliana OX=3702 GN=At3g47200 PE=2 SV=1	S	Function unknown	UPF0481 protein At3g47200 [Prunus persica]
Fxa1Ag01629	Fxa1Ag01629	--	0	0	0	0	0	0	--	--	--	--	--	--	--	--	--	--	--	--	--	--	--
Fxa1Ag01630	Fxa1Ag01630	LOC101296671	0	0	0	0	0	0	--	--	--	--	--	Molecular Function: UDP-glycosyltransferase activity (GO:0008194);;	K12356|5.2e-139|fve:101296671|K12356 coniferyl-alcohol glucosyltransferase [EC:2.4.1.111] | (RefSeq) anthocyanidin 3-O-glucosyltransferase 5-like	Phenylpropanoid biosynthesis (ko00940)	[GC]	Carbohydrate transport and metabolism;; Energy production and conversion	UDP-glucoronosyl and UDP-glucosyl transferase	Anthocyanidin 3-O-glucosyltransferase 5 OS=Manihot esculenta OX=3983 GN=GT5 PE=2 SV=1	--	--	PREDICTED: anthocyanidin 3-O-glucosyltransferase 5-like [Fragaria vesca subsp. vesca]
Fxa1Ag01631	Fxa1Ag01631	LOC101296671	0	0	0	0	0	0	--	--	--	--	--	Molecular Function: UDP-glycosyltransferase activity (GO:0008194);;	K12356|1.1e-84|fve:101296671|K12356 coniferyl-alcohol glucosyltransferase [EC:2.4.1.111] | (RefSeq) anthocyanidin 3-O-glucosyltransferase 5-like	Phenylpropanoid biosynthesis (ko00940)	[GC]	Carbohydrate transport and metabolism;; Energy production and conversion	--	Anthocyanidin 3-O-glucosyltransferase 5 OS=Manihot esculenta OX=3983 GN=GT5 PE=2 SV=1	--	--	PREDICTED: anthocyanidin 3-O-glucosyltransferase 5-like [Fragaria vesca subsp. vesca]
Fxa1Ag01633	Fxa1Ag01633	LOC101296107	0.021104	0.01788	0.018059	0	0.014886	0.009517	--	--	--	--	--	Cellular Component: integral component of membrane (GO:0016021);; Molecular Function: transmembrane transporter activity (GO:0022857);;	K23677|4.4e-35|gra:105802280|K23677 MFS transporter, Spinster family, sphingosine-1-phosphate transporter | (RefSeq) uncharacterized LOC105802280	--	[G]	Carbohydrate transport and metabolism	Major Facilitator Superfamily	--	G	Carbohydrate transport and metabolism	PREDICTED: uncharacterized protein LOC101296107 [Fragaria vesca subsp. vesca]
Fxa1Ag01636	Fxa1Ag01636	LOC105351759	0	0	0	0	0	0	--	--	--	--	--	--	--	--	--	--	--	--	S	Function unknown	PREDICTED: uncharacterized protein LOC105351759 [Fragaria vesca subsp. vesca]
Fxa1Ag01637	Fxa1Ag01637	LOC112188944	0	0	0	0	0	0	--	--	--	--	--	Molecular Function: molecular_function (GO:0003674);; Molecular Function: nucleic acid binding (GO:0003676);; Molecular Function: RNA binding (GO:0003723);; Molecular Function: catalytic activity (GO:0003824);; Molecular Function: nuclease activity (GO:0004518);; Molecular Function: endonuclease activity (GO:0004519);; Molecular Function: binding (GO:0005488);; Cellular Component: cellular_compon…	--	--	--	--	PPR repeat	Pentatricopeptide repeat-containing protein At5g66631 OS=Arabidopsis thaliana OX=3702 GN=At5g66631 PE=2 SV=1	S	Function unknown	pentatricopeptide repeat-containing protein At5g66631 [Rosa chinensis]
Fxa1Ag01638	Fxa1Ag01638	--	0	0.029318	0	0	0	0	--	--	--	[M]	Cell wall/membrane/envelope biogenesis	Molecular Function: protein kinase activity (GO:0004672);; Molecular Function: ATP binding (GO:0005524);; Biological Process: protein phosphorylation (GO:0006468);;	K16196|6.6e-29|mesc:110626183|K16196 eukaryotic translation initiation factor 2-alpha kinase 4 [EC:2.7.11.1] | (RefSeq) eIF-2-alpha kinase GCN2 isoform X1	Protein processing in endoplasmic reticulum (ko04141)	[J]	Translation, ribosomal structure and biogenesis	Protein kinase domain	eIF-2-alpha kinase GCN2 OS=Arabidopsis thaliana OX=3702 GN=GCN2 PE=2 SV=2	T	Signal transduction mechanisms	eIF-2-alpha kinase GCN2-like [Rosa chinensis]
Fxa1Ag01639	Fxa1Ag01639	LOC101308389	0	0.05966	0	0.074621	0.08393	0	--	--	--	--	--	Molecular Function: molecular_function (GO:0003674);; Molecular Function: nucleic acid binding (GO:0003676);; Molecular Function: RNA binding (GO:0003723);; Molecular Function: catalytic activity (GO:0003824);; Molecular Function: nuclease activity (GO:0004518);; Molecular Function: endonuclease activity (GO:0004519);; Molecular Function: binding (GO:0005488);; Cellular Component: cellular_compon…	--	--	--	--	PPR repeat	--	S	Function unknown	PREDICTED: LOW QUALITY PROTEIN: pentatricopeptide repeat-containing protein At5g66631 [Fragaria vesca subsp. vesca]
Fxa1Ag01640	Fxa1Ag01640	LOC105351759	0	0	0	0	0	0	--	--	--	--	--	--	--	--	--	--	--	--	S	Function unknown	PREDICTED: uncharacterized protein LOC105351759 [Fragaria vesca subsp. vesca]
Fxa1Ag01642	Fxa1Ag01642	--	0.154302	0.094549	0.215946	0	0.115237	0.050706	--	--	--	--	--	--	--	--	--	--	--	--	--	--	--
Fxa1Ag01645	Fxa1Ag01645	--	0	0	0	0	0	0	--	--	--	--	--	--	--	--	--	--	--	--	--	--	hypothetical protein TorRG33x02_015860 [Trema orientale]
Fxa1Ag01647	Fxa1Ag01647	LOC101293494	0	0	0.051221	0	0	0	--	--	--	[M]	Cell wall/membrane/envelope biogenesis	Molecular Function: transferase activity, transferring glycosyl groups (GO:0016757);;	K20893|1.3e-207|fve:101293494|K20893 probable galacturonosyltransferase-like 1 [EC:2.4.1.-] | (RefSeq) probable galacturonosyltransferase-like 1	--	--	--	Glycosyl transferase family 8	Probable galacturonosyltransferase-like 1 OS=Arabidopsis thaliana OX=3702 GN=GATL1 PE=2 SV=1	G	Carbohydrate transport and metabolism	PREDICTED: probable galacturonosyltransferase-like 1 [Fragaria vesca subsp. vesca]
Fxa1Ag01648	Fxa1Ag01648	LOC101293205	0.297897	0.1255	0.135535	0.273685	0	0.03088	--	--	--	--	--	Cellular Component: integral component of membrane (GO:0016021);;	K23678|1.7e-24|fve:101293205|K23678 solute carrier family 66 (lysosomal lysine-arginine transporter), member 1 | (RefSeq) probable vacuolar amino acid transporter YPQ2	--	--	--	--	--	S	Function unknown	PREDICTED: uncharacterized protein LOC101293205 isoform X1 [Fragaria vesca subsp. vesca]
Fxa1Ag01650	Fxa1Ag01650	LOC101292314	0.519442	0.567257	0.652973	0.673688	0.883858	1.07879	--	--	--	--	--	Cellular Component: integral component of membrane (GO:0016021);;	--	--	--	--	Cold acclimation protein WCOR413	--	S	Function unknown	PREDICTED: cold-regulated 413 plasma membrane protein 4-like [Fragaria vesca subsp. vesca]
Fxa1Ag01652	Fxa1Ag01652	LOC101309554	0	0	0	0	0	0	--	--	--	--	--	--	--	--	--	--	--	--	S	Function unknown	PREDICTED: uncharacterized protein LOC101309554 [Fragaria vesca subsp. vesca]
Fxa1Ag01653	Fxa1Ag01653	LOC112183743	0	0	0	0	0.244555	0.229728	--	--	--	--	--	Molecular Function: protein kinase activity (GO:0004672);; Molecular Function: ATP binding (GO:0005524);;	--	--	--	--	--	--	S	Function unknown	putative transferase, protein kinase STE-STE11 family [Rosa chinensis]
Fxa1Ag01654	Fxa1Ag01654	LOC101309264	0	0	0	0.247816	0.143251	0	--	--	--	[J]	Translation, ribosomal structure and biogenesis	Molecular Function: protein kinase activity (GO:0004672);; Molecular Function: ATP binding (GO:0005524);; Biological Process: protein phosphorylation (GO:0006468);;	K16196|1.0e-14|zma:103646282|K16196 eukaryotic translation initiation factor 2-alpha kinase 4 [EC:2.7.11.1] | (RefSeq) eIF-2-alpha kinase GCN2 isoform X2	Protein processing in endoplasmic reticulum (ko04141)	[J]	Translation, ribosomal structure and biogenesis	Protein kinase domain	eIF-2-alpha kinase GCN2 OS=Arabidopsis thaliana OX=3702 GN=GCN2 PE=2 SV=2	S	Function unknown	PREDICTED: interferon-induced, double-stranded RNA-activated protein kinase-like [Fragaria vesca subsp. vesca]
Fxa1Ag01655	Fxa1Ag01655	LOC101309844	0.053475	0.26592	0.609486	0.502126	0.500554	0.458026	--	--	--	[M]	Cell wall/membrane/envelope biogenesis	Molecular Function: protein kinase activity (GO:0004672);; Molecular Function: ATP binding (GO:0005524);; Cellular Component: integral component of membrane (GO:0016021);;	K13429|1.9e-48|ccaj:109804580|K13429 chitin elicitor receptor kinase 1 | (RefSeq) lysM domain receptor-like kinase 3	Plant-pathogen interaction (ko04626)	--	--	Protein kinase domain	Protein LYK5 OS=Arabidopsis thaliana OX=3702 GN=LYK5 PE=2 SV=1	T	Signal transduction mechanisms	PREDICTED: lysM domain receptor-like kinase 4 [Fragaria vesca subsp. vesca]
Fxa1Ag01656	Fxa1Ag01656	LOC101309554	0	0	0	0	0	0	--	--	--	--	--	--	--	--	--	--	--	--	S	Function unknown	PREDICTED: uncharacterized protein LOC101309554 [Fragaria vesca subsp. vesca]
Fxa1Ag01657	Fxa1Ag01657	LOC101309264	0	0	0	0.115028	0.046233	0	--	--	--	[J]	Translation, ribosomal structure and biogenesis	Molecular Function: protein kinase activity (GO:0004672);; Molecular Function: ATP binding (GO:0005524);;	K16196|3.0e-19|sbi:8073711|K16196 eukaryotic translation initiation factor 2-alpha kinase 4 [EC:2.7.11.1] | (RefSeq) eIF-2-alpha kinase GCN2	Protein processing in endoplasmic reticulum (ko04141)	[T]	Signal transduction mechanisms	Protein kinase domain	eIF-2-alpha kinase GCN2 OS=Arabidopsis thaliana OX=3702 GN=GCN2 PE=2 SV=2	S	Function unknown	PREDICTED: interferon-induced, double-stranded RNA-activated protein kinase-like [Fragaria vesca subsp. vesca]
Fxa1Ag01658	Fxa1Ag01658	LOC101307507	0	0	0	0.209445	0	0.282301	--	--	--	[T]	Signal transduction mechanisms	Molecular Function: protein kinase activity (GO:0004672);; Molecular Function: ATP binding (GO:0005524);;	K00924|4.1e-48|crb:17877381|K00924 kinase [EC:2.7.1.-] | (RefSeq) probable serine/threonine-protein kinase CST	--	[T]	Signal transduction mechanisms	Protein kinase domain	Probable serine/threonine-protein kinase CST OS=Arabidopsis thaliana OX=3702 GN=CST PE=1 SV=2	T	Signal transduction mechanisms	PREDICTED: probable serine/threonine-protein kinase Cx32, chloroplastic isoform X2 [Fragaria vesca subsp. vesca]
Fxa1Ag01660	Fxa1Ag01660	--	0	0	0	0	0	0	--	--	--	--	--	--	--	--	--	--	--	--	--	--	--
Fxa1Ag01661	Fxa1Ag01661	--	0	0	0	0	0	0	--	--	--	--	--	--	--	--	--	--	--	--	--	--	--
Fxa1Ag01662	Fxa1Ag01662	LOC101291436	0.19991	0.226637	0.261185	0.189849	0.216913	0.096413	--	--	--	--	--	Molecular Function: DNA binding (GO:0003677);; Cellular Component: nucleus (GO:0005634);; Biological Process: regulation of transcription, DNA-templated (GO:0006355);;	--	--	[K]	Transcription	Associated with HOX	BEL1-like homeodomain protein 2 OS=Arabidopsis thaliana OX=3702 GN=BLH2 PE=1 SV=3	K	Transcription	PREDICTED: BEL1-like homeodomain protein 2 [Fragaria vesca subsp. vesca]
Fxa1Ag01664	Fxa1Ag01664	LOC101290868	0	0	0.273178	0	0	0	--	--	--	--	--	Cellular Component: integral component of membrane (GO:0016021);;	--	--	--	--	Transmembrane family 220, helix	--	S	Function unknown	PREDICTED: transmembrane protein 220 [Fragaria vesca subsp. vesca]
Fxa1Ag01666	Fxa1Ag01666	LOC101315055	0.302336	0.179101	0.368394	0.192761	0	0.055698	--	--	--	--	--	--	--	--	--	--	Leucine-zipper of ternary complex factor MIP1	--	S	Function unknown	PREDICTED: uncharacterized protein LOC101315055 isoform X1 [Fragaria vesca subsp. vesca]
Fxa1Ag01667	Fxa1Ag01667	LOC101314758	0	0	0	0	0.094359	0	--	--	--	[S]	Function unknown	--	K13449|1.5e-28|nta:107808770|K13449 pathogenesis-related protein 1 | (RefSeq) pathogenesis-related protein 1C-like	MAPK signaling pathway - plant (ko04016);; Plant hormone signal transduction (ko04075);; Plant-pathogen interaction (ko04626)	[S]	Function unknown	Cysteine-rich secretory protein family	STS14 protein OS=Solanum tuberosum OX=4113 GN=STS14 PE=2 SV=1	S	Function unknown	PREDICTED: STS14 protein [Fragaria vesca subsp. vesca]
Fxa1Ag01668	Fxa1Ag01668	LOC101307220	0	0	0	0	0	0	--	--	--	--	--	--	K13449|1.3e-06|aip:107621995|K13449 pathogenesis-related protein 1 | (RefSeq) pathogenesis-related protein 1B-like isoform X2	MAPK signaling pathway - plant (ko04016);; Plant hormone signal transduction (ko04075);; Plant-pathogen interaction (ko04626)	--	--	Cysteine-rich secretory protein family	--	S	Function unknown	PREDICTED: pathogenesis-related protein 1C-like [Fragaria vesca subsp. vesca]
Fxa1Ag01669	Fxa1Ag01669	--	0	0	0	0	0	0	--	--	--	[S]	Function unknown	--	K13449|3.8e-26|adu:107468525|K13449 pathogenesis-related protein 1 | (RefSeq) pathogenesis-related protein PRB1-3	MAPK signaling pathway - plant (ko04016);; Plant hormone signal transduction (ko04075);; Plant-pathogen interaction (ko04626)	[S]	Function unknown	Cysteine-rich secretory protein family	STS14 protein OS=Solanum tuberosum OX=4113 GN=STS14 PE=2 SV=1	S	Function unknown	hypothetical protein RchiOBHm_Chr2g0103081 [Rosa chinensis]
Fxa1Ag01670	Fxa1Ag01670	LOC112183746	0	0	0	0	0	0	--	--	--	[S]	Function unknown	--	K13449|9.8e-22|aip:107622153|K13449 pathogenesis-related protein 1 | (RefSeq) pathogenesis-related protein 1A-like	MAPK signaling pathway - plant (ko04016);; Plant hormone signal transduction (ko04075);; Plant-pathogen interaction (ko04626)	[S]	Function unknown	Cysteine-rich secretory protein family	STS14 protein OS=Solanum tuberosum OX=4113 GN=STS14 PE=2 SV=1	S	Function unknown	STS14 protein-like [Rosa chinensis]
Fxa1Ag01671	Fxa1Ag01671	LOC101307220	0	0	0	0	0	0	--	--	--	[S]	Function unknown	--	K13449|2.9e-25|rcu:8268882|K13449 pathogenesis-related protein 1 | (RefSeq) pathogenesis-related leaf protein 6	MAPK signaling pathway - plant (ko04016);; Plant hormone signal transduction (ko04075);; Plant-pathogen interaction (ko04626)	[S]	Function unknown	Cysteine-rich secretory protein family	STS14 protein OS=Solanum tuberosum OX=4113 GN=STS14 PE=2 SV=1	S	Function unknown	PREDICTED: pathogenesis-related protein 1C-like [Fragaria vesca subsp. vesca]
Fxa1Ag01672	Fxa1Ag01672	LOC101306931	0.058543	0.108169	0.449481	0.075703	0.04453	0	--	--	--	--	--	--	--	--	--	--	Domain of unknown function (DUF4228)	--	S	Function unknown	PREDICTED: uncharacterized protein LOC101306931 [Fragaria vesca subsp. vesca]
Fxa1Ag01673	Fxa1Ag01673	LOC101314471	0.847462	1.70689	0.870959	0.457826	0.251892	0.241669	--	--	--	--	--	--	--	--	--	--	Domain of unknown function (DUF4228)	--	S	Function unknown	PREDICTED: uncharacterized protein LOC101314471 [Fragaria vesca subsp. vesca]
Fxa1Ag01674	Fxa1Ag01674	LOC101306642	0.192386	0.211734	0.248516	0.070255	0.43971	0.040036	--	--	--	--	--	--	K19090|1.5e-49|fve:101300361|K19090 CRISPR-associated protein Cas5t | (RefSeq) putative pentatricopeptide repeat-containing protein At3g05240	--	[R]	General function prediction only	PPR repeat family	Pentatricopeptide repeat-containing protein At2g34400 OS=Arabidopsis thaliana OX=3702 GN=PCMP-E23 PE=3 SV=2	S	Function unknown	PREDICTED: pentatricopeptide repeat-containing protein At2g22410, mitochondrial-like [Fragaria vesca subsp. vesca]
Fxa1Ag01677	Fxa1Ag01677	LOC101313417	0.610481	0	0.117187	0.774142	0.112088	0	--	--	--	--	--	Cellular Component: integral component of membrane (GO:0016021);;	--	--	--	--	Cold acclimation protein WCOR413	Cold-regulated 413 plasma membrane protein 2 OS=Arabidopsis thaliana OX=3702 GN=COR413PM2 PE=2 SV=1	S	Function unknown	PREDICTED: cold-regulated 413 plasma membrane protein 2 [Fragaria vesca subsp. vesca]
Fxa1Ag01680	Fxa1Ag01680	LOC101306056	0	0.216464	0.112596	0.111889	0	0	--	--	--	--	--	--	--	--	--	--	--	--	--	--	PREDICTED: uncharacterized protein LOC101306056 [Fragaria vesca subsp. vesca]
Fxa1Ag01684	Fxa1Ag01684	--	0	0.286948	0.108001	0	0	0	--	--	--	--	--	--	--	--	--	--	--	--	--	--	hypothetical protein RchiOBHm_Chr2g0103311 [Rosa chinensis]
Fxa1Ag01685	Fxa1Ag01685	--	0	0	0	0	0	0	--	--	--	--	--	--	K20890|9.1e-12|pmum:103336416|K20890 xylan alpha-glucuronosyltransferase [EC:2.4.1.-] | (RefSeq) LOW QUALITY PROTEIN: putative UDP-glucuronate:xylan alpha-glucuronosyltransferase 3	--	--	--	--	F-box protein At5g49610 OS=Arabidopsis thaliana OX=3702 GN=At5g49610 PE=1 SV=1	--	--	unnamed protein product [Prunus armeniaca]
Fxa1Ag01686	Fxa1Ag01686	--	0	0	0	0	0	0	--	--	--	--	--	--	--	--	--	--	--	--	--	--	--
Fxa1Ag01687	Fxa1Ag01687	LOC101305480	0.843562	0.806176	0.410186	0.3737	0.503139	0.638479	--	--	--	--	--	--	--	--	[TO]	Signal transduction mechanisms;; Posttranslational modification, protein turnover, chaperones	OTU-like cysteine protease	--	G	Carbohydrate transport and metabolism	PREDICTED: uncharacterized protein LOC101305480 [Fragaria vesca subsp. vesca]
Fxa1Ag01688	Fxa1Ag01688	--	0	0	0	0	0	0	--	--	--	--	--	--	K20890|5.4e-12|pmum:103336416|K20890 xylan alpha-glucuronosyltransferase [EC:2.4.1.-] | (RefSeq) LOW QUALITY PROTEIN: putative UDP-glucuronate:xylan alpha-glucuronosyltransferase 3	--	--	--	--	--	--	--	unnamed protein product [Prunus armeniaca]
Fxa1Ag01690	Fxa1Ag01690	LOC101311381	0	0	0	0	0	0	--	--	--	--	--	Molecular Function: myosin heavy chain kinase activity (GO:0016905);;	K14963|1.4e-20|vra:106760381|K14963 COMPASS component SWD3 | (RefSeq) protein JINGUBANG-like	--	[R]	General function prediction only	WD domain, G-beta repeat	Protein JINGUBANG OS=Arabidopsis thaliana OX=3702 GN=JGB PE=1 SV=1	S	Function unknown	PREDICTED: protein will die slowly-like [Fragaria vesca subsp. vesca]
Fxa1Ag01693	Fxa1Ag01693	LOC101310804	0	0	0	0	0	0	--	--	--	--	--	Molecular Function: molecular_function (GO:0003674);; Molecular Function: nucleic acid binding (GO:0003676);; Molecular Function: RNA binding (GO:0003723);; Molecular Function: catalytic activity (GO:0003824);; Molecular Function: nuclease activity (GO:0004518);; Molecular Function: endonuclease activity (GO:0004519);; Molecular Function: binding (GO:0005488);; Cellular Component: cellular_compon…	--	--	[R]	General function prediction only	PPR repeat family	Pentatricopeptide repeat-containing protein At5g15010, mitochondrial OS=Arabidopsis thaliana OX=3702 GN=At5g15010 PE=2 SV=2	S	Function unknown	PREDICTED: pentatricopeptide repeat-containing protein At5g15010, mitochondrial-like [Fragaria vesca subsp. vesca]
Fxa1Ag01694	Fxa1Ag01694	LOC101310520	0.381737	0.313404	0.299835	0.175337	0.10992	0.148964	--	--	--	--	--	Molecular Function: DNA binding (GO:0003677);; Cellular Component: nucleus (GO:0005634);;	--	--	--	--	B3 DNA binding domain	--	--	--	PREDICTED: uncharacterized protein LOC101310520 [Fragaria vesca subsp. vesca]
Fxa1Ag01695	Fxa1Ag01695	LOC101304297	0	0	0	0	0	0	--	--	--	--	--	Molecular Function: DNA binding (GO:0003677);; Cellular Component: nucleus (GO:0005634);;	--	--	--	--	B3 DNA binding domain	--	--	--	PREDICTED: B3 domain-containing transcription factor VRN1-like isoform X1 [Fragaria vesca subsp. vesca]
Fxa1Ag01697	Fxa1Ag01697	LOC101303716	0.095317	0.354845	1.01032	0.264903	0.460189	0	--	--	--	--	--	Molecular Function: DNA binding (GO:0003677);; Cellular Component: nucleus (GO:0005634);;	--	--	--	--	B3 DNA binding domain	B3 domain-containing protein Os01g0723500 OS=Oryza sativa subsp. japonica OX=39947 GN=Os01g0723500 PE=3 SV=1	--	--	PREDICTED: B3 domain-containing transcription factor VRN1-like isoform X1 [Fragaria vesca subsp. vesca]
Fxa1Ag01698	Fxa1Ag01698	LOC101303431	0	0	0	0	0	0	--	--	--	--	--	Molecular Function: DNA binding (GO:0003677);; Cellular Component: nucleus (GO:0005634);; Cellular Component: integral component of membrane (GO:0016021);;	--	--	--	--	--	Putative B3 domain-containing protein Os04g0346900 OS=Oryza sativa subsp. japonica OX=39947 GN=Os04g0346900 PE=3 SV=2	--	--	PREDICTED: B3 domain-containing transcription factor VRN1-like [Fragaria vesca subsp. vesca]
Fxa1Ag01699	Fxa1Ag01699	LOC105349256	0	0	0.096914	0	0	0	--	--	--	--	--	Molecular Function: DNA binding (GO:0003677);; Cellular Component: nucleus (GO:0005634);;	--	--	--	--	B3 DNA binding domain	B3 domain-containing transcription factor VRN1 OS=Arabidopsis thaliana OX=3702 GN=VRN1 PE=1 SV=1	--	--	PREDICTED: B3 domain-containing transcription factor VRN1-like [Fragaria vesca subsp. vesca]
Fxa1Ag01700	Fxa1Ag01700	LOC101303135	0	0	0	0	0	0	--	--	--	--	--	Molecular Function: DNA binding (GO:0003677);; Cellular Component: nucleus (GO:0005634);;	--	--	--	--	B3 DNA binding domain	--	K	Transcription	PREDICTED: B3 domain-containing transcription factor VRN1-like [Fragaria vesca subsp. vesca]
Fxa1Ag01701	Fxa1Ag01701	LOC105351753	0.189243	0.081953	0.132861	0.245626	0.257543	0.049288	--	--	--	--	--	Molecular Function: DNA binding (GO:0003677);; Cellular Component: nucleus (GO:0005634);;	--	--	--	--	B3 DNA binding domain	B3 domain-containing protein Os03g0620400 OS=Oryza sativa subsp. japonica OX=39947 GN=Os03g0620400 PE=2 SV=1	K	Transcription	PREDICTED: B3 domain-containing transcription factor VRN1-like [Fragaria vesca subsp. vesca]
Fxa1Ag01702	Fxa1Ag01702	LOC105351928	0	0	0	0	0	0	--	--	--	--	--	Molecular Function: DNA binding (GO:0003677);; Cellular Component: nucleus (GO:0005634);;	--	--	--	--	B3 DNA binding domain	B3 domain-containing protein Os12g0591400 OS=Oryza sativa subsp. japonica OX=39947 GN=Os12g0591300 PE=2 SV=1	K	Transcription	PREDICTED: B3 domain-containing transcription factor VRN1-like [Fragaria vesca subsp. vesca]
Fxa1Ag01703	Fxa1Ag01703	LOC101309936	0.244227	0	0.835796	0	0	0	--	--	--	--	--	Molecular Function: DNA binding (GO:0003677);; Cellular Component: nucleus (GO:0005634);;	--	--	--	--	B3 DNA binding domain	--	--	--	PREDICTED: B3 domain-containing protein At3g18960-like [Fragaria vesca subsp. vesca]
Fxa1Ag01704	Fxa1Ag01704	LOC101309354	0.104043	0.16317	0.170035	0.19623	0.190819	0.158608	--	--	--	--	--	Molecular Function: DNA binding (GO:0003677);; Cellular Component: nucleus (GO:0005634);; Biological Process: regulation of transcription, DNA-templated (GO:0006355);;	K03283|5.5e-81|pmum:103341774|K03283 heat shock 70kDa protein 1/2/6/8 | (RefSeq) heat shock 70 kDa protein 18-like	Spliceosome (ko03040);; Protein processing in endoplasmic reticulum (ko04141);; Endocytosis (ko04144)	[K]	Transcription	Associated with HOX	BEL1-like homeodomain protein 2 OS=Arabidopsis thaliana OX=3702 GN=BLH2 PE=1 SV=3	K	Transcription	PREDICTED: BEL1-like homeodomain protein 4 [Fragaria vesca subsp. vesca]
Fxa1Ag01707	Fxa1Ag01707	LOC101302565	0.085	0.025815	0.055659	0	0	0	--	--	--	--	--	Biological Process: regulation of transcription, DNA-templated (GO:0006355);;	K23408|7.2e-273|fve:101302565|K23408 cell division cycle-associated protein 7 | (RefSeq) uncharacterized LOC101302565	--	--	--	Zinc-finger domain of monoamine-oxidase A repressor R1	--	S	Function unknown	PREDICTED: uncharacterized protein LOC101302565 [Fragaria vesca subsp. vesca]
Fxa1Ag01708	Fxa1Ag01708	LOC101308469	0.733056	0.235594	0.391278	0.327574	0	0.081611	--	--	--	[IR]	Lipid transport and metabolism;; General function prediction only	Molecular Function: triglyceride lipase activity (GO:0004806);;	K00679|5.5e-55|cic:CICLE_v10027727mg|K00679 phospholipid:diacylglycerol acyltransferase [EC:2.3.1.158] | (RefSeq) hypothetical protein	Glycerolipid metabolism (ko00561)	--	--	GDSL-like Lipase/Acylhydrolase	GDSL esterase/lipase At2g23540 OS=Arabidopsis thaliana OX=3702 GN=At2g23540 PE=2 SV=1	S	Function unknown	PREDICTED: GDSL esterase/lipase At2g23540 [Fragaria vesca subsp. vesca]
Fxa1Ag01709	Fxa1Ag01709	LOC101307893	0.154781	0.218672	0.196328	0	0.070609	0.048594	--	--	--	--	--	--	--	--	[R]	General function prediction only	--	F-box protein SKIP19 OS=Arabidopsis thaliana OX=3702 GN=SKIP19 PE=1 SV=1	S	Function unknown	PREDICTED: F-box protein SKIP19-like [Fragaria vesca subsp. vesca]
Fxa1Ag01710	Fxa1Ag01710	LOC101308183	0	0	0	0	0	0	--	--	--	--	--	Molecular Function: DNA binding (GO:0003677);; Cellular Component: nucleus (GO:0005634);; Biological Process: regulation of transcription, DNA-templated (GO:0006355);;	K20043|6.1e-23|aip:107640400|K20043 clathrin coat assembly protein AP180 | (RefSeq) putative clathrin assembly protein At5g35200	--	--	--	Dof domain, zinc finger	Dof zinc finger protein DOF3.4 OS=Arabidopsis thaliana OX=3702 GN=DOF3.4 PE=1 SV=2	K	Transcription	PREDICTED: dof zinc finger protein DOF3.4 [Fragaria vesca subsp. vesca]
Fxa1Ag01711	Fxa1Ag01711	--	0	0	0	0	0	0	--	--	--	--	--	--	--	--	--	--	--	--	--	--	hypothetical protein D8674_027722 [Pyrus ussuriensis x Pyrus communis]
Fxa1Ag01713	Fxa1Ag01713	--	0	0	0	0	0	0.07636	--	--	--	--	--	--	--	--	--	--	--	--	--	--	--
Fxa1Ag01714	Fxa1Ag01714	LOC101301981	0.027934	0.062461	0.024387	0.232262	0	0.104633	--	--	--	[HR]	Coenzyme transport and metabolism;; General function prediction only	Biological Process: immune system process (GO:0002376);; Molecular Function: molecular_function (GO:0003674);; Molecular Function: catalytic activity (GO:0003824);; Biological Process: organic acid metabolic process (GO:0006082);; Biological Process: cellular aromatic compound metabolic process (GO:0006725);; Biological Process: response to stress (GO:0006950);; Biological Process: defense respon…	K20802|2.9e-63|eus:EUTSA_v10014451mg|K20802 (R)-mandelonitrile lyase [EC:4.1.2.10] | (RefSeq) hypothetical protein	Cyanoamino acid metabolism (ko00460)	--	--	Alpha/beta hydrolase family	Salicylic acid-binding protein 2 OS=Nicotiana tabacum OX=4097 GN=SABP2 PE=1 SV=1	S	Function unknown	PREDICTED: salicylic acid-binding protein 2-like [Fragaria vesca subsp. vesca]
Fxa1Ag01715	Fxa1Ag01715	LOC101301691	0.108656	0.197819	0.167527	0.183732	0.29532	0.128213	--	--	--	--	--	Molecular Function: molecular_function (GO:0003674);; Molecular Function: nucleic acid binding (GO:0003676);; Molecular Function: RNA binding (GO:0003723);; Molecular Function: catalytic activity (GO:0003824);; Molecular Function: nuclease activity (GO:0004518);; Molecular Function: endonuclease activity (GO:0004519);; Molecular Function: binding (GO:0005488);; Cellular Component: cellular_compon…	K23541|3.0e-70|pda:103710599|K23541 Ca2+/H+ antiporter, TMEM165/GDT1 family | (RefSeq) pentatricopeptide repeat-containing protein At5g04780, mitochondrial-like	--	[R]	General function prediction only	PPR repeat family	Pentatricopeptide repeat-containing protein At3g50420 OS=Arabidopsis thaliana OX=3702 GN=PCMP-E85 PE=2 SV=1	S	Function unknown	PREDICTED: pentatricopeptide repeat-containing protein At3g50420 [Fragaria vesca subsp. vesca]
Fxa1Ag01717	Fxa1Ag01717	LOC101305850	0	0	0	0.055044	0	0	--	--	--	--	--	Molecular Function: 3-oxolaurate decarboxylase activity (GO:0050410);; Molecular Function: 3-oxo-myristate decarboxylase activity (GO:0102151);; Molecular Function: 3-oxo-palmitate decarboxylase activity (GO:0102577);;	K20802|1.0e-26|mesc:110628615|K20802 (R)-mandelonitrile lyase [EC:4.1.2.10] | (RefSeq) (S)-hydroxynitrile lyase-like	Cyanoamino acid metabolism (ko00460)	--	--	alpha/beta hydrolase fold	Methylesterase 1 OS=Arabidopsis thaliana OX=3702 GN=MES1 PE=1 SV=1	S	Function unknown	PREDICTED: methylesterase 1-like [Fragaria vesca subsp. vesca]
Fxa1Ag01720	Fxa1Ag01720	LOC101304972	0.258259	0.142824	0.199455	0	0.00659	0	--	--	--	--	--	Molecular Function: DNA binding (GO:0003677);; Cellular Component: nucleus (GO:0005634);; Biological Process: regulation of transcription, DNA-templated (GO:0006355);;	K20043|5.7e-24|aip:107640400|K20043 clathrin coat assembly protein AP180 | (RefSeq) putative clathrin assembly protein At5g35200	--	--	--	Dof domain, zinc finger	Dof zinc finger protein DOF2.2 OS=Arabidopsis thaliana OX=3702 GN=DOF2.2 PE=2 SV=2	K	Transcription	PREDICTED: dof zinc finger protein DOF3.7-like [Fragaria vesca subsp. vesca]
Fxa1Ag01721	Fxa1Ag01721	LOC101299683	0	0	0	0	0	0	--	--	--	[DPM]	Cell cycle control, cell division, chromosome partitioning;; Inorganic ion transport and metabolism;; Cell wall/membrane/envelope biogenesis	Molecular Function: copper ion binding (GO:0005507);; Molecular Function: L-ascorbate oxidase activity (GO:0008447);;	K19791|6.4e-214|cqi:110718126|K19791 iron transport multicopper oxidase | (RefSeq) L-ascorbate oxidase homolog	--	[Q]	Secondary metabolites biosynthesis, transport and catabolism	Multicopper oxidase	L-ascorbate oxidase homolog OS=Brassica napus OX=3708 GN=Bp10 PE=2 SV=1	Q	Secondary metabolites biosynthesis, transport and catabolism	PREDICTED: L-ascorbate oxidase homolog [Fragaria vesca subsp. vesca]
Fxa1Ag01722	Fxa1Ag01722	LOC101304677	0.078502	0.024324	0.226714	0	0.075899	0.082976	--	--	--	[DPM]	Cell cycle control, cell division, chromosome partitioning;; Inorganic ion transport and metabolism;; Cell wall/membrane/envelope biogenesis	Molecular Function: copper ion binding (GO:0005507);; Molecular Function: L-ascorbate oxidase activity (GO:0008447);;	K19791|3.5e-257|cam:101506817|K19791 iron transport multicopper oxidase | (RefSeq) L-ascorbate oxidase homolog	--	[Q]	Secondary metabolites biosynthesis, transport and catabolism	Multicopper oxidase	L-ascorbate oxidase homolog OS=Brassica napus OX=3708 GN=Bp10 PE=2 SV=1	Q	Secondary metabolites biosynthesis, transport and catabolism	PREDICTED: L-ascorbate oxidase homolog [Fragaria vesca subsp. vesca]
Fxa1Ag01724	Fxa1Ag01724	--	0	0	0	0	0	0	--	--	--	--	--	--	--	--	--	--	--	--	--	--	--
Fxa1Ag01725	Fxa1Ag01725	LOC112187993	0	0	0	0	0	0	--	--	--	--	--	--	--	--	--	--	Arabidopsis broad-spectrum mildew resistance protein RPW8	--	--	--	uncharacterized protein LOC112187993 [Rosa chinensis]
Fxa1Ag01726	Fxa1Ag01726	LOC101299391	0	0.036988	0.050001	0	0	0	--	--	--	[P]	Inorganic ion transport and metabolism	Molecular Function: carbonate dehydratase activity (GO:0004089);; Molecular Function: zinc ion binding (GO:0008270);; Biological Process: carbon utilization (GO:0015976);;	K01673|2.1e-63|fve:101299391|K01673 carbonic anhydrase [EC:4.2.1.1] | (RefSeq) carbonic anhydrase 2-like	Nitrogen metabolism (ko00910)	[P]	Inorganic ion transport and metabolism	Carbonic anhydrase	Carbonic anhydrase 2 (Fragment) OS=Flaveria linearis OX=4225 PE=2 SV=1	P	Inorganic ion transport and metabolism	PREDICTED: carbonic anhydrase 2-like [Fragaria vesca subsp. vesca]
Fxa1Ag01727	Fxa1Ag01727	LOC101298523	0	0.114901	0.053993	0.114703	0.059268	0.120612	--	--	--	--	--	Molecular Function: molecular_function (GO:0003674);; Molecular Function: nucleic acid binding (GO:0003676);; Molecular Function: RNA binding (GO:0003723);; Molecular Function: catalytic activity (GO:0003824);; Molecular Function: nuclease activity (GO:0004518);; Molecular Function: endonuclease activity (GO:0004519);; Molecular Function: binding (GO:0005488);; Cellular Component: cellular_compon…	K22565|9.1e-19|rcu:8269241|K22565 COMM domain containing 9 | (RefSeq) pentatricopeptide repeat-containing protein At5g50390, chloroplastic	--	[R]	General function prediction only	PPR repeat family	Pentatricopeptide repeat-containing protein At4g37170 OS=Arabidopsis thaliana OX=3702 GN=PCMP-H5 PE=3 SV=1	S	Function unknown	PREDICTED: pentatricopeptide repeat-containing protein At4g37170-like [Fragaria vesca subsp. vesca]
Fxa1Ag01728	Fxa1Ag01728	LOC112170282	0.056146	0.232348	0.24578	0.31067	0.359811	0.353397	--	--	--	--	--	--	K17686|1.7e-16|fve:101302901|K17686 P-type Cu+ transporter [EC:7.2.2.8] | (RefSeq) probable copper-transporting ATPase HMA5	MAPK signaling pathway - plant (ko04016)	[A]	RNA processing and modification	AAA domain	Copper-transporting ATPase HMA4 OS=Oryza sativa subsp. japonica OX=39947 GN=HMA4 PE=1 SV=1	A	RNA processing and modification	FHA domain-containing protein PS1 isoform X1 [Rosa chinensis]
Fxa1Ag01731	Fxa1Ag01731	LOC101301336	0	0	0	0.019928	0.208254	0	--	--	--	--	--	Molecular Function: ADP binding (GO:0043531);;	--	--	--	--	Arabidopsis broad-spectrum mildew resistance protein RPW8	Probable disease resistance protein At5g04720 OS=Arabidopsis thaliana OX=3702 GN=At5g04720 PE=2 SV=1	S	Function unknown	PREDICTED: probable disease resistance protein At5g66900 isoform X1 [Fragaria vesca subsp. vesca]
Fxa1Ag01732	Fxa1Ag01732	LOC101301336	0	0	0	0	0	0	--	--	--	--	--	Molecular Function: ADP binding (GO:0043531);;	K13459|6.3e-10|ghi:107928100|K13459 disease resistance protein RPS2 | (RefSeq) probable disease resistance protein At1g61300	Plant-pathogen interaction (ko04626)	--	--	--	Probable disease resistance protein At5g66900 OS=Arabidopsis thaliana OX=3702 GN=At5g66900 PE=3 SV=1	S	Function unknown	PREDICTED: probable disease resistance protein At5g66900 isoform X2 [Fragaria vesca subsp. vesca]
Fxa1Ag01733	Fxa1Ag01733	LOC112185909	0.069197	0	0	0.083613	0.102626	0.092014	--	--	--	--	--	Molecular Function: ADP binding (GO:0043531);;	--	--	--	--	Leucine rich repeat	--	S	Function unknown	probable disease resistance protein At5g66900 [Rosa chinensis]
Fxa1Ag01735	Fxa1Ag01735	LOC101300187	0.079523	0.22496	0.263442	0.06713	0.133453	0.129431	--	--	--	--	--	Cellular Component: integral component of membrane (GO:0016021);; Molecular Function: ADP binding (GO:0043531);;	K13415|6.9e-14|mdm:103413440|K13415 protein brassinosteroid insensitive 1 [EC:2.7.10.1 2.7.11.1] | (RefSeq) uncharacterized protein LOC103413440 isoform X1	Plant hormone signal transduction (ko04075)	--	--	NB-ARC domain	Probable disease resistance protein At5g66900 OS=Arabidopsis thaliana OX=3702 GN=At5g66900 PE=3 SV=1	S	Function unknown	PREDICTED: probable disease resistance protein At5g66900 [Fragaria vesca subsp. vesca]
Fxa1Ag01737	Fxa1Ag01737	LOC101299331	0.130724	0	0	0	0	0	--	--	--	--	--	Molecular Function: ADP binding (GO:0043531);;	--	--	--	--	--	--	S	Function unknown	PREDICTED: probable disease resistance protein At5g66900 isoform X2 [Fragaria vesca subsp. vesca]
Fxa1Ag01738	Fxa1Ag01738	LOC101306374	0	0	0.217491	0	0	0	--	--	--	--	--	--	--	--	--	--	--	Putative disease resistance protein At5g47280 OS=Arabidopsis thaliana OX=3702 GN=At5g47280 PE=3 SV=1	S	Function unknown	PREDICTED: probable disease resistance protein At5g66900 [Fragaria vesca subsp. vesca]
Fxa1Ag01739	Fxa1Ag01739	LOC101307245	0	0	0.033435	0.050638	0	0	--	--	--	--	--	Molecular Function: ADP binding (GO:0043531);;	--	--	--	--	Leucine rich repeat	--	S	Function unknown	PREDICTED: probable disease resistance protein At5g66900 [Fragaria vesca subsp. vesca]
Fxa1Ag01740	Fxa1Ag01740	LOC105349410	0	0	0	0	0	0	--	--	--	--	--	Molecular Function: NAD+ ADP-ribosyltransferase activity (GO:0003950);;	--	--	--	--	RCD1-SRO-TAF4 (RST) plant domain	Probable inactive poly [ADP-ribose] polymerase SRO2 OS=Arabidopsis thaliana OX=3702 GN=SRO2 PE=1 SV=1	--	--	PREDICTED: probable inactive poly [ADP-ribose] polymerase SRO2 [Fragaria vesca subsp. vesca]
Fxa1Ag01741	Fxa1Ag01741	LOC101306082	0	0	0	0.041061	0	0	--	--	--	[I]	Lipid transport and metabolism	Molecular Function: 3-oxolaurate decarboxylase activity (GO:0050410);; Molecular Function: 3-oxo-myristate decarboxylase activity (GO:0102151);; Molecular Function: 3-oxo-palmitate decarboxylase activity (GO:0102577);;	K13033|3.2e-29|hbr:110640545|K13033 (S)-hydroxynitrile lyase [EC:4.1.2.47] | (RefSeq) (S)-hydroxynitrile lyase	Cyanoamino acid metabolism (ko00460)	--	--	alpha/beta hydrolase fold	Salicylic acid-binding protein 2 OS=Nicotiana tabacum OX=4097 GN=SABP2 PE=1 SV=1	--	--	PREDICTED: salicylic acid-binding protein 2-like [Fragaria vesca subsp. vesca]
Fxa1Ag01748	Fxa1Ag01748	LOC101297297	0	0	0	0	0	0	--	--	--	--	--	--	K01867|1.6e-53|nto:104087037|K01867 tryptophanyl-tRNA synthetase [EC:6.1.1.2] | (RefSeq) tryptophan--tRNA ligase, cytoplasmic-like	Aminoacyl-tRNA biosynthesis (ko00970)	[S]	Function unknown	Family of unknown function (DUF572)	--	S	Function unknown	PREDICTED: coiled-coil domain-containing protein 94 homolog [Fragaria vesca subsp. vesca]
Fxa1Ag01749	Fxa1Ag01749	LOC101303645	0	0	0	0.054054	0	0.087809	--	--	--	--	--	Molecular Function: cysteine-type peptidase activity (GO:0008234);; Molecular Function: ADP binding (GO:0043531);;	K13415|3.8e-26|mdm:103413440|K13415 protein brassinosteroid insensitive 1 [EC:2.7.10.1 2.7.11.1] | (RefSeq) uncharacterized protein LOC103413440 isoform X1	Plant hormone signal transduction (ko04075)	--	--	Ulp1 protease family, C-terminal catalytic domain	Probable disease resistance protein At5g66900 OS=Arabidopsis thaliana OX=3702 GN=At5g66900 PE=3 SV=1	S	Function unknown	PREDICTED: probable disease resistance protein At5g66900 [Fragaria vesca subsp. vesca]
Fxa1Ag01750	Fxa1Ag01750	--	0.024399	0.07951	0	0.121621	0	0	--	--	--	--	--	--	--	--	--	--	--	--	--	--	--
Fxa1Ag01751	Fxa1Ag01751	LOC101303362	0.509533	0.623755	0.914957	0.282099	0.490902	0.144405	--	--	--	--	--	Biological Process: reproduction (GO:0000003);; Biological Process: regionalization (GO:0003002);; Biological Process: developmental process involved in reproduction (GO:0003006);; Biological Process: regulation of transcription, DNA-templated (GO:0006355);; Biological Process: multicellular organism development (GO:0007275);; Biological Process: pattern specification process (GO:0007389);; Biolo…	K13944|2.1e-28|lsv:111902507|K13944 LOB domain-containing protein 16 | (RefSeq) LOB domain-containing protein 16-like	--	--	--	Lateral organ boundaries (LOB) domain	LOB domain-containing protein 36 OS=Arabidopsis thaliana OX=3702 GN=LBD36 PE=2 SV=1	S	Function unknown	PREDICTED: LOB domain-containing protein 36 [Fragaria vesca subsp. vesca]
[truncated: 84,017 more rows]

## Sheet: 16℃vs6℃-6 days
#ID	gene_name	nr_symbol	16℃-6 days-1_FPKM	16℃-6 days-2_FPKM	16℃-6 days-3_FPKM	6℃-6 days-1_FPKM	6℃-6 days-2_FPKM	6℃-6 days-3_FPKM	16℃vs6℃-6 days_DESeq2_FDR	16℃vs6℃-6 days_DESeq2_log2FC	16℃vs6℃-6 days_DESeq2_(FDR_0.01_FC_2)_regulated	COG_class	COG_class_annotation	GO_annotation	KEGG_annotation	KEGG_pathway_annotation	KOG_class	KOG_class_annotation	Pfam_annotation	Swiss_Prot_annotation	eggNOG_class	eggNOG_class_annotation	NR_annotation
[truncated: 82,234 more rows]

## Sheet: 16℃vs26℃-12 days
#ID	gene_name	nr_symbol	16℃-12 days-1_FPKM	16℃-12 days-1_count	16℃-12 days-2_FPKM	26℃-12 days-1_FPKM	26℃-12 days-1_count	26℃-12 days-2_FPKM	16℃vs26℃-12 days_DESeq2_FDR	16℃vs26℃-12 days_DESeq2_log2FC	16℃vs26℃-12 days_(FDR_0.01_FC_2)_regulated	COG_class	COG_class_annotation	GO_annotation	KEGG_annotation	KEGG_pathway_annotation	KOG_class	KOG_class_annotation	Pfam_annotation	Swiss_Prot_annotation	eggNOG_class	eggNOG_class_annotation	NR_annotation
[truncated: 91,618 more rows]

[truncated: 1 more sheets: 16℃vs6℃-12 days]
